# Supplementary material for: Enlightenment beats prejudice: The reversibility of stereotype-induced memory distortion
Source: Psychon Bull Rev. 2019 Jan 2;26(3):1001–7. doi: 10.3758/s13423-018-1541-7 (PMC6557864; doi:10.3758/s13423-018-1541-7)
Supplement: Supplementary file 1 — (ZIP 2.02 mb) [file 13423_2018_1541_MOESM1_ESM.zip]

Archive with 9 entries (9 files):
- supplementary 11-27-18/Additional stereotype analysis I (July 2017).xlsx
- supplementary 11-27-18/Additional stereotype analysis II (accuracy, July 2018).xlsx
- supplementary 11-27-18/Instructions and materials - order 1 (builder then vicar).pptx
- supplementary 11-27-18/Instructions and materials - order 2 (vicar then builder).pptx
- supplementary 11-27-18/Memory test Alan (occupation label version).pdf
- supplementary 11-27-18/Memory test Greg (no label version).pdf
- supplementary 11-27-18/Stereotype reversibility data set used for analyses.sav
- supplementary 11-27-18/Stereotype reversibility data set used for resubmission analyses.sav
- supplementary 11-27-18/Stereotype reversibility full data.xlsx
