# Supplementary material for: Enlightenment beats prejudice: The reversibility of stereotype-induced memory distortion
Source: Psychon Bull Rev. 2019 Jan 2;26(3):1001–7. doi: 10.3758/s13423-018-1541-7 (PMC6557864; doi:10.3758/s13423-018-1541-7)
Supplement: Supplementary file 1 — (ZIP 2.02 mb) [file 13423_2018_1541_MOESM1_ESM.zip › supplementary 11-27-18/Additional stereotype analysis I (July 2017).xlsx]

## Sheet: Sheet1
		Memory test - Alan																						Memory test - Greg
		Q1	Q2	Q3	Q4	Q5	Q6	Q7	Q8	Q9	Q10	Q11	Q12	Q13	Q14	Q15	Q16	Q17	Q18	Q19	Q20			Q1	Q2	Q3	Q4	Q5	Q6	Q7	Q8	Q9	Q10	Q11	Q12	Q13	Q14	Q15	Q16	Q17	Q18	Q19	Q20
		Correct answer																						Correct answer
		3	3	3	2	3	3	1	1	2	2	2	2	4	4	3	2	1	4	1	3			3	2	2	2	4	3	3	3	1	2	1	2	1	3	4	1	1	3	1	4
		Stereotypicality scores
1		0.7	0.8	1.6	0.3	1.3	0.8	2.8	4.5	4	0.6	0.9	4.2	2.1	0.7	3.5	1.3	0.4	1	3.9	4			4	3.3	2.2	2.1	2.5	2.3	2.2	0.7	1.8	2.9	4.3	1.4	3.1	2	4.5	1.9	3.1	4	3.8	2.7
2		0.9	0.8	0.2	1.6	0.6	2.5	1	0.2	3.5	0.6	1.8	1.2	1.1	4.7	3.4	2.9	2.5	0	1.8	0.3			2.4	4.3	1.4	1.5	2.3	3.9	2.7	4.2	1.5	1.5	2.7	3.3	2.1	2.4	0.9	1.3	3.4	3.5	2.4	3.5
3		0.9	0.2	1.8	3.4	0.6	0.6	0.8	0.3	0.1	1	2.4	0.6	2.1	0.4	1.3	0	2.9	0.9	1.2	3.2			1.3	1.5	1.5	4.2	2.7	2.9	1.6	3.1	2.5	2.1	3.5	3.8	2.2	1.6	2.3	1.9	2.1	1.7	1.4	1.5
4		1.1	1	4.1	3.8	0.5	2.5	1.1	4.6	1.6	1	3	0.1	1.5	2	0.5	5	0.6	1.1	3.6	0.5			2.4	2.9	2.3	0.7	2.7	1.4	3.3	3.2	2.1	1.9	3.9	2.8	2.9	2.5	1.4	3.9	1.8	1.7	3.3	2.6
		Maximum stereotypical answer:																				Sum																						Sum
		1.1	1	4.1	3.8	1.3	2.5	2.8	4.6	4	1	3	4.2	2.1	4.7	3.5	5	2.9	1.1	3.9	4	60.6		4	4.3	2.3	4.2	2.7	3.9	3.3	4.2	2.5	2.9	4.3	3.8	3.1	2.5	4.5	3.9	3.4	4	3.8	3.5	71.1
		Stereotypicality:
correct answer		0.9	0.2	1.8	1.6	0.6	0.6	2.8	4.5	3.5	0.6	1.8	1.2	1.5	2	1.3	2.9	0.4	1.1	3.9	3.2	36.4		1.3	4.3	1.4	1.5	2.7	2.9	1.6	3.1	1.8	1.5	4.3	3.3	3.1	1.6	1.4	1.9	3.1	1.7	3.8	2.6	48.9
other answers		0.9	0.866667	1.96667	2.5	0.8	1.93333	0.966667	1.7	1.9	0.866667	2.1	1.63333	1.76667	1.93333	2.46667	2.1	2	0.633333	2.2	1.6	32.8333		2.93333	2.56667	2	2.33333	2.5	2.53333	2.73333	2.7	2.03333	2.3	3.36667	2.66667	2.4	2.3	2.56667	2.36667	2.43333	3.06667	2.36667	2.56667	50.7333
																																														Alan & Greg combined
																				relative scores:		0.60066																				relative scores:		0.687764		0.644212
																						0.541804																						0.713549
rank (correct answer)		2	4	2	3	2	4	1	2	2	3	3	2	3	2	3	2	4	1	1	2			4	1	4	3	1	2	4	3	3	4	1	2	1	4	3	2	2	3	1	3
		Alan	Greg	combined
1		3	5	8
2		9	4	13
3		5	6	11
4		3	5	8

## Sheet: Sheet2
							Memory test time 2 - Alan			Numbers are responses in order																																						Memory test time 2 - Greg
Participant	gender	age	context	condition	counter		Q1	Conf 1	Q2	Conf 2	Q3	Conf 3	Q4	Conf 4	Q5	Conf 5	Q6	Conf 6	Q7	Conf 7	Q8	Conf 8	Q9	Conf 9	Q10	Conf 10	Q11	Conf 11	Q12	Conf 12	Q13	Conf 13	Q14	Conf 14	Q15	Conf 15	Q16	Conf 16	Q17	Conf 17	Q18	Conf 18	Q19	Conf 19	Q20	Conf 20		Q1	Conf 1
1	Male	20	Uni	stereo discred	Greg First		3	5	4	4	3	4	2	5	3	5	3	4	1	5	1	4	2	4	2	4	2	4	2	4	4	5	4	4	3	4	2	4	1	4	4	4	4	1	3	4		3	3
2	Male	19	Uni	stereo discred	Greg First		3	3	3	4	3	3	2	5	3	1	3	3	1	3	1	5	1	1	3	1	2	2	2	3	4	4	4	3	3	5	1	1	1	3	4	2	1	2	3	5		3	4
3	Female	20	Uni	stereo discred	Greg First		3	5	3	5	3	5	2	5	3	4	3	3	1	5	1	5	2	5	2	5	2	4	2	5	4	5	4	5	1	2	2	4	1	5	4	5	1	5	3	5		3	4
4	Female	20	Uni	stereo discred	Greg First		3	3	3	5	3	3	2	3	3	3	4	4	1	5	1	5	2	5	2	3	2	5	1	5	3	4	4	5	3	5	2	4	1	4	4	5	1	4	3	4		2	5
5	Female	22	uni	stereo discred	Greg First		3	5	3	4	3	4	2	5	3	5	3	5	1	4	1	5	2	5	2	2	2	2	2	4	4	5	4	5	3	5	2	5	1	5	4	5	1	4	3	5		3	4
6	Female	20	Uni	stereo discred	Greg First		3	4	3	4	3	4	2	4	3	3	3	4	1	4	3	3	2	3	2	4	2	4	1	4	4	4	4	4	3	4	2	3	1	4	2	4	1	4	3	4		3	3
7	Male	18	Uni	stereo discred	Greg First		3	5	3	5	3	5	2	5	3	5	3	5	1	3	1	5	2	4	2	3	2	5	1	5	4	5	4	5	3	5	2	4	2	2	4	4	1	3	3	5		2	4
8	Male	20	Uni	stereo discred	Greg First		3	5	3	5	3	5	2	5	3	5	3	5	1	5	1	5	2	5	2	5	2	5	2	5	4	5	4	5	3	5	2	5	2	2	4	5	1	5	3	5		3	5
9	Male	18	Uni	stereo discred	Greg First		3	4	3	4	3	4	2	4	3	4	3	4	1	4	1	3	2	2	1	1	2	1	2	1	4	4	4	4	3	2	2	3	1	2	4	4	1	3	3	2		3	2
10	Female	56	Home	stereo discred	Greg First		3	5	2	5	3	2	2	2	4	2	3	5	2	5	1	4	4	2	2	5	3	2	1	1	3	3	4	2	3	2	2	3	1	2	2	2	2	2	3	5		3	5
11	Male	59	Home	stereo discred	Greg First		3	5	3	5	3	3	2	3	3	1	3	4	1	5	1	5	1	2	3	2	2	4	2	3	4	3	4	5	3	4	2	2	1	3	2	3	1	3	3	2		3	3
12	Male	24	Home	stereo discred	Greg First		3	4	3	3	3	5	2	4	3	4	3	4	1	5	1	3	2	4	2	3	2	4	2	4	4	5	4	4	3	5	2	3	1	3	4	5	1	4	3	4		3	3
13	Female	20	Home	stereo discred	Greg First		3	3	3	4	3	3	2	4	3	5	3	5	1	4	2	3	1	1	2	4	2	5	2	4	4	5	4	5	3	4	2	4	1	3	4	5	1	4	3	4		3	2
14	Male	51	Home	stereo discred	Greg First		3	2	4	1	3	4	2	4	3	5	3	5	1	5	1	5	2	4	3	1	2	3	2	2	4	2	4	2	1	1	2	2	2	1	4	2	1	4	3	1		3	1
15	Female	51	Home	stereo discred	Greg First		3	2	4	1	3	3	2	1	3	5	3	4	1	2	1	1	2	2	2	2	2	4	2	4	3	1	4	4	3	1	2	2	1	2	4	3	1	3	3	2		3	2
16	Male	19	Uni	stereo discred	Alan First		1	2	3	3	3	2	2	1	3	3	3	3	1	4	1	4	1	2	2	2	2	4	2	2	4	3	4	3	1	2	2	4	1	4	4	2	1	2	3	4		3	4
17	Female	21	Uni	stereo discred	Alan First		3	4	1	3	3	2	2	4	3	2	3	4	1	3	1	2	1	2	3	1	2	4	2	3	1	2	4	4	3	4	2	1	1	3	4	4	1	3	3	2		3	2
18	Male	20	Uni	stereo discred	Alan First		3	5	2	4	3	5	2	5	1	1	3	5	3	3	3	1	2	3	3	2	2	5	1	5	1	2	4	4	1	4	2	4	1	4	4	4	2	1	3	4		3	3
19	Female	20	Uni	stereo discred	Alan First		3	4	3	3	3	4	2	2	3	5	3	4	1	4	1	5	2	1	2	2	2	5	2	4	1	1	4	5	3	4	2	4	1	4	2	1	1	4	3	5		3	2
20	Male	23	Uni	stereo discred	Alan First		3	5	1	4	3	5	2	4	3	5	3	5	1	5	2	2	2	4	2	4	2	4	2	3	4	5	1	1	1	1	2	4	1	4	4	1	1	1	3	4		4	4
21	Female	21	Uni	stereo discred	Alan First		3	4	3	2	3	2	2	1	2	1	3	1	1	2	1	2	1	1	2	3	2	5	1	5	4	3	4	4	3	2	2	2	1	1	4	2	4	1	3	3		3	4
22	Female	22	Home	stereo discred	Alan First		1	1	3	3	3	3	2	3	4	2	3	5	1	4	1	2	2	3	2	3	2	4	1	4	4	3	4	2	3	1	2	1	1	2	4	1	1	1	3	2		2	1
23	Male	21	Home	stereo discred	Alan First		3	4	3	4	3	4	2	3	3	4	3	4	1	5	1	3	1	2	1	1	2	1	2	1	4	4	4	3	3	2	2	2	1	1	4	3	1	4	3	3		3	1
24	Female	47	Home	stereo discred	Alan First		3	2	3	2	3	3	2	3	3	4	3	3	2	1	1	2	2	2	2	1	2	2	2	2	4	3	4	2	3	2	2	2	1	2	4	3	1	3	3	2		3	2
25	Male	50	Home	stereo discred	Alan First		1	1	3	2	3	4	2	2	3	2	3	3	1	2	1	1	2	2	2	3	2	2	2	2	4	2	4	2	3	3	2	1	1	1	4	2	4	1	2	1		3	4
26	Male	21	Home	stereo discred	Alan First		3	4	3	2	3	3	2	4	3	5	3	5	1	5	1	2	2	1	1	1	2	4	2	4	3	2	4	5	1	1	2	2	1	1	4	1	1	2	3	1		3	5
27	Female	46	Home	stereo discred	Alan First		3	2	2	1	3	2	2	2	2	1	3	3	1	4	2	1	2	1	2	2	2	4	2	1	1	1	4	4	1	1	2	2	2	3	1	1	2	1	3	2		2	1
28	Female	19	Home	stereo discred	Alan First		1	1	3	5	3	4	2	3	3	4	3	5	1	5	2	3	2	1	1	1	2	4	2	4	1	1	1	2	3	2	2	3	1	2	4	2	1	4	2	1		3	4
29	Female	19	Home	stereo discred	Alan First		3	4	3	3	3	5	2	5	3	4	3	4	1	4	2	1	1	1	1	1	2	1	2	4	4	3	4	1	1	1	1	1	1	1	1	1	1	3	3	4		3	5
30	Male	27	Home	stereo discred	Alan First		3	5	3	5	3	5	2	5	3	4	3	5	1	5	1	3	2	3	2	2	2	4	2	4	4	3	4	4	3	5	2	4	1	4	4	2	1	4	3	2		3	2
31	Female	20	Uni	No Discred	Alan First		3	5	3	5	3	5	2	5	3	5	3	5	1	5	1	5	2	3	2	4	2	3	2	4	4	4	4	5	3	4	2	4	1	4	4	5	1	5	3	5		1	4
32	Male	20	Uni	No Discred	Alan First		3	5	1	3	1	4	3	3	1	1	2	1	2	3	1	4	1	3	2	2	2	5	2	2	4	4	4	2	2	3	1	4	4	2	2	5	1	5	1	5		1	5
33	Female	19	Uni	No Discred	Alan First		3	4	3	2	1	4	2	4	2	1	3	4	2	1	4	3	2	3	1	1	1	3	2	3	4	5	4	5	3	4	1	3	1	4	2	3	1	4	4	4		1	4
34	Female	22	Uni	No Discred	Alan First		3	5	3	3	3	3	4	1	3	4	3	4	1	3	1	2	1	1	1	1	2	3	2	2	4	4	4	3	3	2	1	1	1	3	4	4	1	3	3	2		3	3
35	Female	30	Uni	No Discred	Alan First		3	5	3	2	3	3	2	4	3	4	3	5	1	5	1	1	4	1	4	1	2	3	2	3	4	3	4	3	1	3	2	3	1	4	4	2	1	4	3	3		3	5
36	Female	29	Home	No Discred	Alan First		3	2	4	2	3	3	2	2	2	1	3	4	1	4	1	1	1	1	3	1	2	3	2	5	4	5	4	3	1	1	1	3	1	3	4	2	1	2	3	3		1	1
37	Female	43	Home	No Discred	Alan First		2	1	1	2	3	5	2	4	3	2	3	3	3	2	2	1	2	3	2	3	2	5	2	5	2	1	4	3	3	4	2	2	3	1	1	1	1	3	4	1		2	1
38	female	21	home	No Discred	Alan First		3	4	1	4	3	3	3	2	3	2	3	1	1	3	1	3	2	1	1	1	2	3	2	4	4	2	4	2	2	3	2	3	2	3	2	2	1	4	1	3		1	4
39	male	20	home	No Discred	Alan First		4	2	1	1	1	3	4	3	1	2	3	5	2	2	3	2	1	4	2	4	1	3	2	3	4	4	4	3	2	4	2	4	2	4	2	3	2	3	3	3		2	3
40	female	20	Home	No Discred	Alan First		4	1	1	4	3	4	4	4	1	2	3	5	1	5	1	5	1	5	2	3	1	3	2	2	3	3	1	2	4	2	2	4	2	4	4	3	2	1	1	4		1	3
41	female	19	home	No Discred	Alan First		1	2	4	1	3	4	4	4	2	2	4	2	4	1	4	1	2	3	2	4	2	4	2	3	2	3	4	4	2	4	1	3	1	4	4	4	4	2	1	4		1	3
42	Female	20	home	No Discred	Alan First		3	4	3	3	3	4	2	4	3	4	3	4	1	4	1	3	2	4	2	3	2	4	2	4	2	3	4	3	3	4	2	3	4	3	4	4	1	4	3	4		1	4
43	Female	20	Home	No Discred	Alan First		3	4	4	3	3	5	2	3	3	3	3	5	1	5	1	3	2	3	2	3	2	3	2	4	3	3	2	4	1	3	2	5	3	3	4	4	1	3	3	4		3	3
44	Female	21	Home	No Discred	Alan First		4	2	1	2	3	5	4	3	2	3	2	2	4	3	2	3	1	1	1	2	2	3	1	2	4	4	4	3	3	3	1	3	1	4	2	3	2	4	1	2		3	4
45	male	22	Home	No Discred	Alan First		3	5	3	3	3	4	2	5	1	2	3	4	3	3	1	4	2	3	2	3	2	4	2	3	4	5	4	5	3	4	2	4	1	4	1	3	4	1	3	3		2	3
46	Female	20	Uni	No Discred	Greg First		3	5	3	5	3	4	2	5	3	5	3	5	1	5	1	5	2	4	2	4	4	2	2	2	4	4	4	5	3	5	3	2	2	2	2	1	2	1	2	1		3	3
47	Female	20	Uni	No Discred	Greg First		3	3	4	2	1	2	3	3	1	2	2	1	1	5	1	4	1	3	2	1	3	2	1	3	4	5	4	5	3	5	4	2	2	3	4	4	1	4	3	5		3	2
48	Female	20	Uni	No Discred	Greg First		3	5	3	2	3	5	2	5	3	5	3	5	1	5	2	1	1	1	1	1	4	1	1	1	4	1	4	5	1	1	4	2	1	1	4	1	1	2	2	1		3	1
49	Female	18	Uni	No Discred	Greg First		3	4	3	4	3	2	2	3	2	1	1	2	1	4	1	3	1	3	1	3	2	4	1	4	4	5	2	1	3	4	1	3	2	2	4	3	1	5	3	4		3	4
50	Female	23	Uni	No Discred	Greg First		3	4	3	3	3	3	4	2	3	3	3	3	1	4	1	2	1	3	2	3	4	2	1	2	4	4	4	3	2	2	4	2	1	1	4	4	1	3	3	2		3	3
51	male	21	Home	No Discred	Greg First		3	5	1	3	3	3	4	4	3	1	3	3	1	4	1	2	1	3	2	3	2	2	1	3	1	3	2	2	3	5	2	2	1	1	4	2	3	3	1	3		1	2
52	Female	20	Home	No Discred	Greg First		2	2	3	4	4	4	4	3	1	3	1	1	2	3	3	4	1	4	3	3	4	2	2	2	4	2	2	4	1	3	4	3	1	3	4	4	1	3	3	2		1	2
53	Female	20	Home	No Discred	Greg First		1	3	1	2	1	3	3	3	2	2	3	4	1	2	2	3	2	3	4	2	4	3	1	1	4	4	4	3	2	4	2	4	2	3	2	3	4	3	3	3		3	1
54	Female	23	Home	No Discred	Greg First		3	2	3	3	3	4	3	3	2	2	4	2	1	3	1	3	1	3	2	2	2	2	1	3	1	2	2	3	3	2	2	3	1	1	4	3	3	3	1	3		1	1
55	male	20	Home	No Discred	Greg First		2	4	3	3	4	2	4	2	3	3	4	3	3	3	4	3	1	3	1	3	4	2	1	3	2	3	4	1	1	2	4	4	3	3	2	2	4	2	3	1		2	3
56	Female	21	Home	No Discred	Greg First		3	4	4	2	4	3	3	4	4	4	3	4	2	3	2	3	1	3	1	1	4	3	1	3	3	3	2	5	2	3	4	3	1	2	3	3	4	3	3	3		3	3
57	Female	20	Home	No Discred	Greg First		3	2	3	5	2	2	4	5	3	3	3	5	1	1	4	3	2	1	2	4	3	3	2	2	3	1	4	3	3	3	2	4	3	3	4	3	1	4	1	4		2	3
58	Female	20	Home	No Discred	Greg First		3	3	1	4	4	3	4	3	3	3	3	3	1	2	1	2	1	2	1	2	4	3	2	1	1	2	2	2	2	3	2	3	1	3	4	4	4	4	3	4		3	2
59	Female	21	Home	No Discred	Greg First		3	3	3	2	3	3	4	2	3	3	1	2	2	3	4	4	2	3	1	3	3	1	1	2	4	4	4	3	2	3	4	3	1	3	2	2	1	1	1	3		2	3
60	Female	22	Home	No Discred	Greg First		3	4	4	1	4	1	4	1	2	1	3	5	3	1	1	4	2	2	1	1	4	1	1	2	1	2	4	4	1	2	4	1	3	1	4	2	4	3	3	2		2	1
61	Male	23	Home	Discred	Greg First		3	5	3	4	3	3	2	5	3	4	3	3	1	5	2	3	1	4	2	1	3	1	1	4	4	5	4	5	3	4	4	4	3	2	1	2	1	4	3	2		3	5
62	Female	51	Home	Discred	Greg First		3	5	3	5	3	4	2	5	2	4	3	5	1	5	1	5	2	2	2	3	2	5	3	4	4	5	4	5	3	5	2	2	2	2	4	5	1	3	3	5		3	4
63	Male	51	Home	Discred	Greg First		3	5	3	5	3	4	2	5	3	4	3	4	1	5	1	3	1	2	2	2	2	3	2	3	4	5	4	4	3	3	1	2	1	4	4	5	1	3	3	5		3	3
64 a1	female	21	Uni	No Discred	Greg First		3	5	3	4	2	2	2	4	2	3	3	4	1	5	1	5	2	4	2	2	2	3	1	3	4	4	2	2	3	4	1	3	1	3	4	3	1	4	3	3		3	4
65 a2	male	21	Uni	No Discred	Greg First		3	4	1	4	3	4	2	4	3	5	3	5	1	5	1	5	1	4	2	4	2	4	2	5	4	5	4	5	2	5	1	3	1	3	4	4	1	4	3	4		3	5
66 a3	male	22	Uni	No Discred	Alan First		3	5	3	3	3	4	4	1	3	4	1	3	1	5	1	4	2	4	2	1	2	2	1	1	4	5	4	5	3	4	1	1	1	3	4	2	1	4	2	1		1	1
67 a4	female	20	Uni	No Discred	Alan First		3	3	3	3	3	1	3	1	1	2	3	4	1	5	1	3	4	1	2	4	2	2	2	3	4	4	4	3	1	1	1	2	1	3	4	3	1	3	3	4		1	3
68 a5	male	21	Uni	Discred	Alan First		3	4	3	4	4	2	3	4	3	4	4	4	1	5	1	5	2	1	2	3	4	4	1	2	3	2	2	4	1	2	4	4	1	1	4	5	1	4	3	5		1	2
							Correct answer																																									Correct answer
							3		3		3		2		3		3		1		1		2		2		2		2		4		4		3		2		1		4		1		3			3
																																														Sum of correct ans
1							1		0		1		1		1		1		1		1		1		1		1		1		1		1		1		1		1		1		0		1	18		1
2							1		1		1		1		1		1		1		1		0		0		1		1		1		1		1		0		1		1		1		1	17		1
3							1		1		1		1		1		1		1		1		1		1		1		1		1		1		0		1		1		1		1		1	19		1
4							1		1		1		1		1		0		1		1		1		1		1		0		0		1		1		1		1		1		1		1	17		0
5							1		1		1		1		1		1		1		1		1		1		1		1		1		1		1		1		1		1		1		1	20		1
6							1		1		1		1		1		1		1		0		1		1		1		0		1		1		1		1		1		0		1		1	17		1
7							1		1		1		1		1		1		1		1		1		1		1		0		1		1		1		1		0		1		1		1	18		0
8							1		1		1		1		1		1		1		1		1		1		1		1		1		1		1		1		0		1		1		1	19		1
9							1		1		1		1		1		1		1		1		1		0		1		1		1		1		1		1		1		1		1		1	19		1
10							1		0		1		1		0		1		0		1		0		1		0		0		0		1		1		1		1		0		0		1	11		1
11							1		1		1		1		1		1		1		1		0		0		1		1		1		1		1		1		1		0		1		1	17		1
12							1		1		1		1		1		1		1		1		1		1		1		1		1		1		1		1		1		1		1		1	20		1
13							1		1		1		1		1		1		1		0		0		1		1		1		1		1		1		1		1		1		1		1	18		1
14							1		0		1		1		1		1		1		1		1		0		1		1		1		1		0		1		0		1		1		1	16		1
15							1		0		1		1		1		1		1		1		1		1		1		1		0		1		1		1		1		1		1		1	18		1
16							0		1		1		1		1		1		1		1		0		1		1		1		1		1		0		1		1		1		1		1	17		1
17							1		0		1		1		1		1		1		1		0		0		1		1		0		1		1		1		1		1		1		1	16		1
18							1		0		1		1		0		1		0		0		1		0		1		0		0		1		0		1		1		1		0		1	11		1
19							1		1		1		1		1		1		1		1		1		1		1		1		0		1		1		1		1		0		1		1	18		1
20							1		0		1		1		1		1		1		0		1		1		1		1		1		0		0		1		1		1		1		1	16		0
21							1		1		1		1		0		1		1		1		0		1		1		0		1		1		1		1		1		1		0		1	16		1
22							0		1		1		1		0		1		1		1		1		1		1		0		1		1		1		1		1		1		1		1	17		0
23							1		1		1		1		1		1		1		1		0		0		1		1		1		1		1		1		1		1		1		1	18		1
24							1		1		1		1		1		1		0		1		1		1		1		1		1		1		1		1		1		1		1		1	19		1
25							0		1		1		1		1		1		1		1		1		1		1		1		1		1		1		1		1		1		0		0	17		1
26							1		1		1		1		1		1		1		1		1		0		1		1		0		1		0		1		1		1		1		1	17		1
27							1		0		1		1		0		1		1		0		1		1		1		1		0		1		0		1		0		0		0		1	12		0
28							0		1		1		1		1		1		1		0		1		0		1		1		0		0		1		1		1		1		1		0	14		1
29							1		1		1		1		1		1		1		0		0		0		1		1		1		1		0		0		1		0		1		1	14		1
30							1		1		1		1		1		1		1		1		1		1		1		1		1		1		1		1		1		1		1		1	20		1
31							1		1		1		1		1		1		1		1		1		1		1		1		1		1		1		1		1		1		1		1	20		0
32							1		0		0		0		0		0		0		1		0		1		1		1		1		1		0		0		0		0		1		0	8		0
33							1		1		0		1		0		1		0		0		1		0		0		1		1		1		1		0		1		0		1		0	11		0
34							1		1		1		0		1		1		1		1		0		0		1		1		1		1		1		0		1		1		1		1	16		1
35							1		1		1		1		1		1		1		1		0		0		1		1		1		1		0		1		1		1		1		1	17		1
36							1		0		1		1		0		1		1		1		0		0		1		1		1		1		0		0		1		1		1		1	14		0
37							0		0		1		1		1		1		0		0		1		1		1		1		0		1		1		1		0		0		1		0	12		0
38							1		0		1		0		1		1		1		1		1		0		1		1		1		1		0		1		0		0		1		0	13		0
39							0		0		0		0		0		1		0		0		0		1		0		1		1		1		0		1		0		0		0		1	7		0
40							0		0		1		0		0		1		1		1		0		1		0		1		0		0		0		1		0		1		0		0	8		0
41							0		0		1		0		0		0		0		0		1		1		1		1		0		1		0		0		1		1		0		0	8		0
42							1		1		1		1		1		1		1		1		1		1		1		1		0		1		1		1		0		1		1		1	18		0
43							1		0		1		1		1		1		1		1		1		1		1		1		0		0		0		1		0		1		1		1	15		1
44							0		0		1		0		0		0		0		0		0		0		1		0		1		1		1		0		1		0		0		0	6		1
45							1		1		1		1		0		1		0		1		1		1		1		1		1		1		1		1		1		0		0		1	16		0
46							1		1		1		1		1		1		1		1		1		1		0		1		1		1		1		0		0		0		0		0	14		1
47							1		0		0		0		0		0		1		1		0		1		0		0		1		1		1		0		0		1		1		1	10		1
48							1		1		1		1		1		1		1		0		0		0		0		0		1		1		0		0		1		1		1		0	12		1
49							1		1		1		1		0		0		1		1		0		0		1		0		1		0		1		0		0		1		1		1	12		1
50							1		1		1		0		1		1		1		1		0		1		0		0		1		1		0		0		1		1		1		1	14		1
51							1		0		1		0		1		1		1		1		0		1		1		0		0		0		1		1		1		1		0		0	12		0
52							0		1		0		0		0		0		0		0		0		0		0		1		1		0		0		0		1		1		1		1	7		0
53							0		0		0		0		0		1		1		0		1		0		0		0		1		1		0		1		0		0		0		1	7		1
54							1		1		1		0		0		0		1		1		0		1		1		0		0		0		1		1		1		1		0		0	11		0
55							0		1		0		0		1		0		0		0		0		0		0		0		0		1		0		0		0		0		0		1	4		0
56							1		0		0		0		0		1		0		0		0		0		0		0		0		0		0		0		1		0		0		1	4		1
57							1		1		0		0		1		1		1		0		1		1		0		1		0		1		1		1		0		1		1		0	13		0
58							1		0		0		0		1		1		1		1		0		0		0		1		0		0		0		1		1		1		0		1	10		1
59							1		1		1		0		1		0		0		0		1		0		0		0		1		1		0		0		1		0		1		0	9		0
60							1		0		0		0		0		1		0		1		1		0		0		0		0		1		0		0		0		1		0		1	7		0
61 a6							1		1		1		1		1		1		1		0		0		1		0		0		1		1		1		0		0		0		1		1	13		1
62 a7							1		1		1		1		0		1		1		1		1		1		1		0		1		1		1		1		0		1		1		1	17		1
63 a8							1		1		1		1		1		1		1		1		0		1		1		1		1		1		1		0		1		1		1		1	18		1
64 a1							1		1		0		1		0		1		1		1		1		1		1		0		1		0		1		0		1		1		1		1	15		1
65 a2							1		0		1		1		1		1		1		1		0		1		1		1		1		1		0		0		1		1		1		1	16		1
66 a3							1		1		1		0		1		0		1		1		1		1		1		0		1		1		1		0		1		1		1		0	15		0
67 a4							1		1		1		0		0		1		1		1		0		1		1		1		1		1		0		0		1		1		1		1	15		0
68 a5							1		1		0		0		1		0		1		1		1		1		0		0		0		0		0		0		1		1		1		1	11		0
							56		44		55		46	0	45		56		53		48		38		43		50		44		46		56		40		43		48		49		49		52			42
							0.7		0.8		1.6		0.3		1.3		0.8		2.8		4.5		4		0.6		0.9		4.2		2.1		0.7		3.5		1.3		0.4		1		3.9		4			4
							0.9		0.8		0.2		1.6		0.6		2.5		1		0.2		3.5		0.6		1.8		1.2		1.1		4.7		3.4		2.9		2.5		0		1.8		0.3			2.4
							0.9		0.2		1.8		3.4		0.6		0.6		0.8		0.3		0.1		1		2.4		0.6		2.1		0.4		1.3		0		2.9		0.9		1.2		3.2			1.3
							1.1		1		4.1		3.8		0.5		2.5		1.1		4.6		1.6		1		3		0.1		1.5		2		0.5		5		0.6		1.1		3.6		0.5			2.4
																																														Sum of stereo scores
1							0.9		1	0	1.8	0	1.6		0.6		0.6	0	2.8		4.5	0	3.5	0	0.6	0	1.8	0	1.2	0	1.5		2	0	1.3	0	2.9	0	0.4	0	1.1	0	3.6	0	3.2	36.9		1.3	0
2							0.9		0.2		1.8		1.6		0.6		0.6		2.8		4.5		4		1		1.8		1.2		1.5		2		1.3		1.3		0.4		1.1		3.9		3.2	35.7		1.3
3							0.9		0.2		1.8		1.6		0.6		0.6		2.8		4.5		3.5		0.6		1.8		1.2		1.5		2		3.5		2.9		0.4		1.1		3.9		3.2	38.6		1.3
4							0.9		0.2		1.8		1.6		0.6		2.5		2.8		4.5		3.5		0.6		1.8		4.2		2.1		2		1.3		2.9		0.4		1.1		3.9		3.2	41.9		2.4
5							0.9		0.2		1.8		1.6		0.6		0.6		2.8		4.5		3.5		0.6		1.8		1.2		1.5		2		1.3		2.9		0.4		1.1		3.9		3.2	36.4		1.3
6							0.9		0.2		1.8		1.6		0.6		0.6		2.8		0.3		3.5		0.6		1.8		4.2		1.5		2		1.3		2.9		0.4		0		3.9		3.2	34.1		1.3
7							0.9		0.2		1.8		1.6		0.6		0.6		2.8		4.5		3.5		0.6		1.8		4.2		1.5		2		1.3		2.9		2.5		1.1		3.9		3.2	41.5		2.4
8							0.9		0.2		1.8		1.6		0.6		0.6		2.8		4.5		3.5		0.6		1.8		1.2		1.5		2		1.3		2.9		2.5		1.1		3.9		3.2	38.5		1.3
9							0.9		0.2		1.8		1.6		0.6		0.6		2.8		4.5		3.5		0.6		1.8		1.2		1.5		2		1.3		2.9		0.4		1.1		3.9		3.2	36.4		1.3
10							0.9		0.8		1.8		1.6		0.5		0.6		1		4.5		1.6		0.6		2.4		4.2		2.1		2		1.3		2.9		0.4		0		1.8		3.2	34.2		1.3
11							0.9		0.2		1.8		1.6		0.6		0.6		2.8		4.5		4		1		1.8		1.2		1.5		2		1.3		2.9		0.4		0		3.9		3.2	36.2		1.3
12							0.9		0.2		1.8		1.6		0.6		0.6		2.8		4.5		3.5		0.6		1.8		1.2		1.5		2		1.3		2.9		0.4		1.1		3.9		3.2	36.4		1.3
13							0.9		0.2		1.8		1.6		0.6		0.6		2.8		0.2		4		0.6		1.8		1.2		1.5		2		1.3		2.9		0.4		1.1		3.9		3.2	32.6		1.3
14							0.9		1		1.8		1.6		0.6		0.6		2.8		4.5		3.5		1		1.8		1.2		1.5		2		3.5		2.9		2.5		1.1		3.9		3.2	41.9		1.3
15							0.9		1		1.8		1.6		0.6		0.6		2.8		4.5		3.5		0.6		1.8		1.2		2.1		2		1.3		2.9		0.4		1.1		3.9		3.2	37.8		1.3
16							0.7		0.2		1.8		1.6		0.6		0.6		2.8		4.5		4		0.6		1.8		1.2		1.5		2		3.5		2.9		0.4		1.1		3.9		3.2	38.9		1.3
17							0.9		0.8		1.8		1.6		0.6		0.6		2.8		4.5		4		1		1.8		1.2		2.1		2		1.3		2.9		0.4		1.1		3.9		3.2	38.5		1.3
18							0.9		0.8		1.8		1.6		1.3		0.6		0.8		0.3		3.5		1		1.8		4.2		2.1		2		3.5		2.9		0.4		1.1		1.8		3.2	35.6		1.3
19							0.9		0.2		1.8		1.6		0.6		0.6		2.8		4.5		3.5		0.6		1.8		1.2		2.1		2		1.3		2.9		0.4		0		3.9		3.2	35.9		1.3
20							0.9		0.8		1.8		1.6		0.6		0.6		2.8		0.2		3.5		0.6		1.8		1.2		1.5		0.7		3.5		2.9		0.4		1.1		3.9		3.2	33.6		2.4
21							0.9		0.2		1.8		1.6		0.6		0.6		2.8		4.5		4		0.6		1.8		4.2		1.5		2		1.3		2.9		0.4		1.1		3.6		3.2	39.6		1.3
22							0.7		0.2		1.8		1.6		0.5		0.6		2.8		4.5		3.5		0.6		1.8		4.2		1.5		2		1.3		2.9		0.4		1.1		3.9		3.2	39.1		2.4
23							0.9		0.2		1.8		1.6		0.6		0.6		2.8		4.5		4		0.6		1.8		1.2		1.5		2		1.3		2.9		0.4		1.1		3.9		3.2	36.9		1.3
24							0.9		0.2		1.8		1.6		0.6		0.6		1		4.5		3.5		0.6		1.8		1.2		1.5		2		1.3		2.9		0.4		1.1		3.9		3.2	34.6		1.3
25							0.7		0.2		1.8		1.6		0.6		0.6		2.8		4.5		3.5		0.6		1.8		1.2		1.5		2		1.3		2.9		0.4		1.1		3.6		0.3	33		1.3
26							0.9		0.2		1.8		1.6		0.6		0.6		2.8		4.5		3.5		0.6		1.8		1.2		2.1		2		3.5		2.9		0.4		1.1		3.9		3.2	39.2		1.3
27							0.9		0.8		1.8		1.6		0.6		0.6		2.8		0.2		3.5		0.6		1.8		1.2		2.1		2		3.5		2.9		2.5		1		1.8		3.2	35.4		2.4
28							0.7		0.2		1.8		1.6		0.6		0.6		2.8		0.2		3.5		0.6		1.8		1.2		2.1		0.7		1.3		2.9		0.4		1.1		3.9		0.3	28.3		1.3
29							0.9		0.2		1.8		1.6		0.6		0.6		2.8		0.2		4		0.6		1.8		1.2		1.5		2		3.5		1.3		0.4		1		3.9		3.2	33.1		1.3
30							0.9		0.2		1.8		1.6		0.6		0.6		2.8		4.5		3.5		0.6		1.8		1.2		1.5		2		1.3		2.9		0.4		1.1		3.9		3.2	36.4		1.3
31							0.9		0.2		1.8		1.6		0.6		0.6		2.8		4.5		3.5		0.6		1.8		1.2		1.5		2		1.3		2.9		0.4		1.1		3.9		3.2	36.4		4
32							0.9		0.8		1.6		3.4		1.3		2.5		1		4.5		4		0.6		1.8		1.2		1.5		2		3.4		1.3		0.6		0		3.9		4	40.3		4
33							0.9		0.2		1.6		1.6		0.6		0.6		1		4.6		3.5		0.6		0.9		1.2		1.5		2		1.3		1.3		0.4		0		3.9		0.5	28.2		4
34							0.9		0.2		1.8		3.8		0.6		0.6		2.8		4.5		4		0.6		1.8		1.2		1.5		2		1.3		1.3		0.4		1.1		3.9		3.2	37.5		1.3
35							0.9		0.2		1.8		1.6		0.6		0.6		2.8		4.5		1.6		1		1.8		1.2		1.5		2		3.5		2.9		0.4		1.1		3.9		3.2	37.1		1.3
36							0.9		1		1.8		1.6		0.6		0.6		2.8		4.5		4		1		1.8		1.2		1.5		2		3.5		1.3		0.4		1.1		3.9		3.2	38.7		4
37							0.9		0.8		1.8		1.6		0.6		0.6		0.8		0.2		3.5		0.6		1.8		1.2		1.1		2		1.3		2.9		2.9		1		3.9		0.5	30		2.4
38							0.9		0.8		1.8		3.4		0.6		0.6		2.8		4.5		3.5		0.6		1.8		1.2		1.5		2		3.4		2.9		2.5		0		3.9		4	42.7		4
39							1.1		0.8		1.6		3.8		1.3		0.6		1		0.3		4		0.6		0.9		1.2		1.5		2		3.4		2.9		2.5		0		1.8		3.2	34.5		2.4
40							1.1		0.8		1.8		3.8		1.3		0.6		2.8		4.5		4		0.6		0.9		1.2		2.1		0.7		0.5		2.9		2.5		1.1		1.8		4	39		4
41							0.7		1		1.8		3.8		0.6		2.5		1.1		4.6		3.5		0.6		1.8		1.2		1.1		2		3.4		1.3		0.4		1.1		3.6		4	40.1		4
42							0.9		0.2		1.8		1.6		0.6		0.6		2.8		4.5		3.5		0.6		1.8		1.2		1.1		2		1.3		2.9		0.6		1.1		3.9		3.2	36.2		4
43							0.9		1		1.8		1.6		0.6		0.6		2.8		4.5		3.5		0.6		1.8		1.2		2.1		4.7		3.5		2.9		2.9		1.1		3.9		3.2	45.2		1.3
44							1.1		0.8		1.8		3.8		0.6		2.5		1.1		0.2		4		0.6		1.8		4.2		1.5		2		1.3		1.3		0.4		0		1.8		4	34.8		1.3
45							0.9		0.2		1.8		1.6		1.3		0.6		0.8		4.5		3.5		0.6		1.8		1.2		1.5		2		1.3		2.9		0.4		1		3.6		3.2	34.7		2.4
46							0.9		0.2		1.8		1.6		0.6		0.6		2.8		4.5		3.5		0.6		3		1.2		1.5		2		1.3		0		2.5		0		1.8		0.3	30.7		1.3
47							0.9		1		1.6		3.4		1.3		2.5		2.8		4.5		4		0.6		2.4		4.2		1.5		2		1.3		5		2.5		1.1		3.9		3.2	49.7		1.3
48							0.9		0.2		1.8		1.6		0.6		0.6		2.8		0.2		4		0.6		3		4.2		1.5		2		3.5		5		0.4		1.1		3.9		0.3	38.2		1.3
49							0.9		0.2		1.8		1.6		0.6		0.8		2.8		4.5		4		0.6		1.8		4.2		1.5		4.7		1.3		1.3		2.5		1.1		3.9		3.2	43.3		1.3
50							0.9		0.2		1.8		3.8		0.6		0.6		2.8		4.5		4		0.6		3		4.2		1.5		2		3.4		5		0.4		1.1		3.9		3.2	47.5		1.3
51							0.9		0.8		1.8		3.8		0.6		0.6		2.8		4.5		4		0.6		1.8		4.2		2.1		4.7		1.3		2.9		0.4		1.1		1.2		4	44.1		4
52							0.9		0.2		4.1		3.8		1.3		0.8		1		0.3		4		1		3		1.2		1.5		4.7		3.5		5		0.4		1.1		3.9		3.2	44.9		4
53							0.7		0.8		1.6		3.4		0.6		0.6		2.8		0.2		3.5		1		3		4.2		1.5		2		3.4		2.9		2.5		0		3.6		3.2	41.5		1.3
54							0.9		0.2		1.8		3.4		0.6		2.5		2.8		4.5		4		0.6		1.8		4.2		2.1		4.7		1.3		2.9		0.4		1.1		1.2		4	45		4
55							0.9		0.2		4.1		3.8		0.6		2.5		0.8		4.6		4		0.6		3		4.2		1.1		2		3.5		5		2.9		0		3.6		3.2	50.6		2.4
56							0.9		1		4.1		3.4		0.5		0.6		1		0.2		4		0.6		3		4.2		2.1		4.7		3.4		5		0.4		0.9		3.6		3.2	46.8		1.3
57							0.9		0.2		0.2		3.8		0.6		0.6		2.8		4.6		3.5		0.6		2.4		1.2		2.1		2		1.3		2.9		2.9		1.1		3.9		4	41.6		2.4
58							0.9		0.8		4.1		3.8		0.6		0.6		2.8		4.5		4		0.6		3		1.2		2.1		4.7		3.4		2.9		0.4		1.1		3.6		3.2	48.3		1.3
59							0.9		0.2		1.8		3.8		0.6		0.8		1		4.6		3.5		0.6		2.4		4.2		1.5		2		3.4		5		0.4		0		3.9		4	44.6		2.4
60							0.9		1		4.1		3.8		0.6		0.6		0.8		4.5		3.5		0.6		3		4.2		2.1		2		3.5		5		2.9		1.1		3.6		3.2	51		2.4
61 a6							0.9		0.2		1.8		1.6		0.6		0.6		2.8		0.2		4		0.6		2.4		4.2		1.5		2		1.3		5		2.9		1		3.9		3.2	40.7		1.3
62 a7							0.9		0.2		1.8		1.6		0.6		0.6		2.8		4.5		3.5		0.6		1.8		0.6		1.5		2		1.3		2.9		2.5		1.1		3.9		3.2	37.9		1.3
63 a8							0.9		0.2		1.8		1.6		0.6		0.6		2.8		4.5		4		0.6		1.8		1.2		1.5		2		1.3		1.3		0.4		1.1		3.9		3.2	35.3		1.3
64 a1							0.9		0.2		0.2		1.6		0.6		0.6		2.8		4.5		3.5		0.6		1.8		4.2		1.5		4.7		1.3		1.3		0.4		1.1		3.9		3.2	38.9		1.3
65 a2							0.9		0.8		1.8		1.6		0.6		0.6		2.8		4.5		4		0.6		1.8		1.2		1.5		2		3.4		1.3		0.4		1.1		3.9		3.2	38		1.3
66 a3							0.9		0.2		1.8		3.8		0.6		0.8		2.8		4.5		3.5		0.6		1.8		4.2		1.5		2		1.3		1.3		0.4		1.1		3.9		0.3	37.3		4
67 a4							0.9		0.2		1.8		3.4		1.3		0.6		2.8		4.5		1.6		0.6		1.8		1.2		1.5		2		3.5		1.3		0.4		1.1		3.9		3.2	37.6		4
68 a5							0.9		0.2		4.1		3.4		0.6		2.5		2.8		4.5		3.5		0.6		3		4.2		2.1		4.7		3.5		5		0.4		1.1		3.9		3.2	54.2		4
		Stereotypicality-confidence correlation:					0.185619		-0.425751		-0.163248		-0.363778		-0.32209		-0.458246		0.543324		0.352367		0.101353		-0.289961		-0.350069		-0.0812605		-0.476437		-0.0680351		-0.427233		0.150524		-0.157341		0.17746		0.339511		0.442595			-0.0645348
[truncated: 38 more columns]

## Sheet: Sheet3
				1.31632
