# Supplementary material for: Enlightenment beats prejudice: The reversibility of stereotype-induced memory distortion
Source: Psychon Bull Rev. 2019 Jan 2;26(3):1001–7. doi: 10.3758/s13423-018-1541-7 (PMC6557864; doi:10.3758/s13423-018-1541-7)
Supplement: Supplementary file 1 — (ZIP 2.02 mb) [file 13423_2018_1541_MOESM1_ESM.zip › supplementary 11-27-18/Additional stereotype analysis II (accuracy, July 2018).xlsx]

## Sheet: Sheet1
							Memory test time 1 - Alan					Numbers are responses in order																	Memory test time 1 - Greg
Participant	gender	age	context	condition	counter		Q1	Q2	Q3	Q4	Q5	Q6	Q7	Q8	Q9	Q10	Q11	Q12	Q13	Q14	Q15	Q16	Q17	Q18	Q19	Q20			Q1	Q2	Q3	Q4	Q5	Q6	Q7	Q8	Q9	Q10	Q11	Q12	Q13	Q14	Q15	Q16	Q17	Q18	Q19	Q20
1	Male	20	Uni	stereo discred	Greg First		3	3	3	2	3	3	1	2	2	3	2	1	4	4	3	2	1	4	2	2			3	2	2	2	4	3	3	3	1	2	1	4	1	3	1	2	2	3	1	1
2	Male	19	Uni	stereo discred	Greg First		3	3	3	2	3	3	1	1	4	3	2	1	4	4	3	2	1	4	1	3			3	2	2	2	4	4	4	2	1	2	1	2	1	3	4	4	1	3	1	4
3	Female	20	Uni	stereo discred	Greg First		3	3	3	4	3	3	1	1	2	2	4	1	4	4	1	2	3	4	1	3			3	2	2	2	4	3	3	3	1	2	1	2	1	2	4	1	1	3	1	4
6	Female	20	Uni	stereo discred	Greg First		3	3	3	2	3	3	1	1	2	2	2	2	4	4	3	2	1	2	1	3			3	2	2	2	4	3	3	3	1	3	1	2	1	3	4	4	1	3	1	4
7	Male	18	Uni	stereo discred	Greg First		3	3	3	2	3	3	1	1	2	2	2	2	4	4	3	2	1	4	1	3			3	2	2	2	4	3	3	3	1	2	1	2	1	3	4	4	1	3	1	4
8	Male	20	Uni	stereo discred	Greg First		3	3	3	2	3	3	1	1	2	2	2	2	4	4	3	2	1	4	1	3			3	2	2	2	4	2	4	3	1	2	1	2	1	3	4	4	1	3	1	4
9	Male	18	Uni	stereo discred	Greg First		3	3	3	4	2	3	1	1	2	1	4	1	4	4	3	2	1	4	1	3			3	2	2	2	4	3	3	2	1	2	1	2	1	2	1	4	1	3	1	4
10	Female	56	Home	stereo discred	Greg First		3	2	4	4	2	4	1	1	1	4	1	1	3	2	1	4	3	4	4	1			3	4	2	2	1	4	1	3	1	1	1	4	4	3	4	1	1	2	1	1
11	Male	59	Home	stereo discred	Greg First		3	3	3	4	1	4	1	4	1	3	3	2	3	2	2	4	3	4	1	1			3	2	2	2	4	3	3	3	1	2	1	3	1	3	4	4	1	3	2	4
12	Male	24	Home	stereo discred	Greg First		3	3	3	4	3	3	1	1	1	2	4	1	4	4	1	2	3	4	1	3			3	2	2	2	4	3	3	3	1	2	1	3	1	3	4	1	1	3	1	4
13	Female	20	Home	stereo discred	Greg First		3	3	4	4	3	3	1	1	1	1	4	1	4	4	3	2	1	4	4	3			3	2	2	2	4	3	3	3	1	2	1	2	1	3	4	1	1	3	1	4
14	Male	51	Home	stereo discred	Greg First		3	3	3	2	3	3	1	1	2	2	4	1	4	4	3	2	1	4	1	3			3	2	2	2	4	3	3	3	1	2	1	2	1	3	4	1	1	3	1	4
15	Female	51	Home	stereo discred	Greg First		3	3	3	2	3	3	1	1	2	2	4	2	4	4	1	4	3	4	1	3			3	2	2	2	4	3	3	3	1	2	1	2	1	3	4	1	1	3	1	4
16	Male	19	Uni	stereo discred	Alan First		3	3	3	2	3	3	1	1	2	2	2	2	4	4	3	2	1	4	1	3			1	1	1	3	2	2	4	3	3	2	1	3	2	3	4	4	2	2	1	2
17	Female	21	Uni	stereo discred	Alan First		3	2	3	2	3	4	1	1	1	2	2	2	3	4	3	2	1	4	1	3			1	2	2	2	4	2	3	2	1	2	1	3	1	3	4	4	1	3	1	4
18	Male	20	Uni	stereo discred	Alan First		3	2	3	2	3	1	1	2	2	2	2	2	1	4	1	2	2	4	1	3			1	2	2	3	3	3	4	2	1	1	1	3	1	3	1	4	2	4	1	4
19	Female	20	Uni	stereo discred	Alan First		3	2	3	2	3	3	1	1	2	2	2	2	1	4	3	2	1	1	1	3			1	1	2	3	3	3	4	3	1	2	1	2	2	3	1	4	1	3	3	1
20	Male	23	Uni	stereo discred	Alan First		3	1	3	2	3	3	1	2	1	2	2	2	4	4	1	2	1	3	1	3			1	2	2	3	4	2	3	2	1	2	1	3	2	3	4	4	3	3	1	2
21	Female	21	Uni	stereo discred	Alan First		3	3	3	2	3	3	1	1	2	4	2	2	4	4	2	2	1	4	1	3			1	2	2	3	1	2	4	2	1	2	3	3	2	3	1	4	2	1	1	2
22	Female	22	Home	stereo discred	Alan First		3	3	3	2	3	3	1	1	2	2	2	1	4	4	3	2	1	4	1	3			1	1	2	2	4	2	3	2	1	2	1	3	2	3	1	4	1	3	4	2
23	Male	21	Home	stereo discred	Alan First		3	3	3	2	3	3	1	1	2	3	4	2	4	4	3	2	1	4	1	3			1	2	2	2	1	3	3	3	1	2	1	2	2	3	1	4	1	3	1	4
24	Female	47	Home	stereo discred	Alan First		3	3	3	3	3	3	1	1	2	2	2	2	4	4	2	1	1	4	1	2			2	2	2	2	4	2	2	3	1	2	1	2	1	3	1	1	2	1	1	2
25	Male	50	Home	stereo discred	Alan First		3	3	3	2	3	3	1	2	1	2	2	1	4	1	3	2	1	4	1	3			3	1	2	2	1	3	3	3	1	2	1	2	1	3	4	4	1	2	4	2
26	Male	21	Home	stereo discred	Alan First		3	3	3	2	3	3	1	2	1	1	2	2	4	4	1	3	1	4	1	3			1	4	2	2	1	3	3	3	3	2	1	3	2	3	4	1	4	1	2	4
27	Female	46	Home	stereo discred	Alan First		3	4	3	2	3	3	1	2	1	2	2	2	1	4	1	2	1	3	4	3			1	2	2	2	3	2	3	3	1	2	1	2	2	1	1	4	1	2	1	2
28	Female	19	Home	stereo discred	Alan First		3	4	3	2	3	3	1	1	2	2	2	2	4	1	3	2	1	4	1	3			2	1	2	3	3	3	3	3	1	2	1	3	1	3	1	4	2	3	1	4
29	Female	19	Home	stereo discred	Alan First		3	1	3	2	3	3	3	2	1	2	2	2	2	4	3	2	1	4	1	3			1	1	2	3	4	3	4	2	2	1	1	2	1	2	1	1	2	1	4	4
30	Male	27	Home	stereo discred	Alan First		3	3	3	2	3	1	1	2	2	2	2	2	4	4	3	2	1	4	1	3			3	2	2	2	4	3	4	2	1	2	1	2	2	3	4	4	2	3	1	4
31	Female	20	Uni	No Discred	Alan First		3	3	3	3	3	3	1	1	2	2	2	1	4	4	1	4	1	4	1	3			2	2	2	2	4	3	3	2	1	2	1	2	1	3	4	4	1	3	1	4
32	Male	20	Uni	No Discred	Alan First		3	3	3	2	3	3	1	1	2	2	2	4	4	4	3	2	1	4	1	3			1	2	1	3	4	2	1	2	1	2	1	2	2	3	1	4	1	1	1	2
33	Female	19	Uni	No Discred	Alan First		3	3	1	2	3	3	1	1	4	2	2	2	4	4	1	2	1	4	1	3			1	2	3	3	3	2	2	2	3	1	3	2	1	3	4	1	2	1	4	1
34	Female	22	Uni	No Discred	Alan First		3	3	3	2	3	3	1	1	2	2	4	2	4	4	2	2	2	4	1	3			1	2	2	3	1	3	2	2	1	1	1	2	1	3	1	4	1	1	1	2
35	Female	30	Uni	No Discred	Alan First		3	3	3	2	3	3	1	1	1	4	2	1	4	4	2	2	1	4	1	3			3	2	2	2	4	2	3	3	1	2	1	2	2	3	1	4	1	3	1	2
36	Female	29	Home	No Discred	Alan First		3	3	3	2	2	3	1	1	2	2	2	2	1	4	3	2	1	4	1	3			2	1	2	2	3	3	4	3	1	1	1	3	1	3	1	1	1	1	4	4
37	Female	43	Home	No Discred	Alan First		1	3	3	3	3	3	1	1	2	1	2	1	4	4	1	4	1	4	1	3			1	2	2	2	4	2	3	2	1	2	1	3	1	3	1	1	1	2	1	2
38	Female	21	home	No Discred	Alan First		3	1	3	4	3	3	1	1	1	2	2	2	4	4	2	2	1	4	1	1			1	1	1	3	4	2	1	2	1	2	4	3	2	3	1	1	1	1	1	2
39	male	20	home	No Discred	Alan First		3	1	3	4	1	3	1	1	1	2	2	2	4	4	1	4	1	4	1	1			2	2	1	2	3	3	4	2	1	2	4	4	1	3	1	4	2	1	4	1
40	Female	20	Home	No Discred	Alan First		3	1	3	2	4	2	3	1	3	1	1	1	4	1	2	2	1	4	1	1			2	2	2	2	3	2	1	4	2	1	3	2	2	3	1	4	1	2	2	2
42	Female	20	home	No Discred	Alan First		3	3	4	2	3	4	3	3	1	1	2	1	2	4	3	3	1	4	2	3			1	1	2	2	4	3	3	3	1	2	1	2	2	1	1	1	1	3	1	2
43	Female	20	Home	No Discred	Alan First		3	3	4	2	3	3	3	2	2	2	2	1	4	4	3	4	1	4	4	3			3	2	3	2	4	3	4	2	1	2	1	2	1	3	4	1	1	1	4	4
44	Female	21	Home	No Discred	Alan First		3	3	3	3	5	2	1	2	2	2	3	2	4	3	2	1	4	3	1	1			1	2	2	2	3	3	3	2	4	2	2	3	1	3	4	3	1	3	1	2
45	male	22	Home	No Discred	Alan First		3	4	3	4	3	4	1	1	3	2	2	2	1	1	1	2	3	1	1	1			3	2	2	2	1	3	3	2	1	1	3	3	1	3	1	4	1	1	1	4
46	Female	20	Uni	No Discred	Greg First		3	3	3	2	3	3	1	1	1	2	2	1	4	2	3	4	1	2	1	1			3	2	2	2	4	3	3	3	1	2	1	4	1	3	4	1	1	3	1	4
47	Female	20	Uni	No Discred	Greg First		3	4	1	4	3	3	1	1	1	2	4	1	4	4	3	1	2	4	1	3			3	2	2	2	4	3	3	3	1	2	1	2	3	3	4	1	1	3	1	4
48	Female	20	Uni	No Discred	Greg First		3	3	3	2	3	3	1	2	4	1	4	1	2	4	1	4	2	4	4	2			3	2	2	2	1	3	2	2	1	2	1	3	1	1	4	1	1	4	2	1
49	Female	18	Uni	No Discred	Greg First		3	3	3	2	2	3	1	1	1	1	2	2	4	4	3	2	1	4	1	3			3	2	2	2	4	3	3	3	1	2	1	2	1	3	4	4	1	3	1	4
50	Female	23	uni	No Discred	Greg First		3	3	3	2	3	3	1	1	2	2	2	2	4	4	3	2	1	4	1	3			3	2	2	2	4	3	3	3	1	2	1	2	1	3	4	4	1	2	1	4
51	male	21	Home	No Discred	Greg First		3	1	3	4	3	3	3	4	4	4	4	4	2	4	3	4	1	1	1	3			1	4	1	2	4	3	4	2	2	2	4	4	1	3	1	2	4	3	1	4
52	Female	20	Home	No Discred	Greg First		3	3	4	2	4	3	2	1	2	1	2	1	1	4	1	2	3	4	4	1			3	2	2	4	4	3	3	2	3	2	1	1	2	3	4	1	4	2	1	4
53	Female	20	Home	No Discred	Greg First		3	3	4	2	3	3	1	4	2	4	4	4	4	2	2	4	1	2	1	2			4	4	2	2	4	3	3	2	1	1	4	2	4	1	1	1	2	3	2	1
54	Female	23	Home	No Discred	Greg First		3	3	4	4	3	4	1	1	2	2	4	1	2	4	3	4	1	4	2	3			2	2	2	2	3	2	3	3	1	1	1	2	4	1	4	1	3	1	2	4
55	male	20	Home	No Discred	Greg First		3	3	3	3	1	4	1	1	4	1	2	1	1	4	3	2	1	3	1	1			3	2	2	2	3	1	4	2	1	2	1	2	1	1	4	3	2	2	1	1
56	Female	21	Home	No Discred	Greg First		3	1	3	3	4	3	3	2	1	3	4	1	4	4	3	4	3	1	4	3			2	2	3	4	3	3	3	3	2	2	1	4	1	3	2	4	2	3	1	4
57	Female	20	Home	No Discred	Greg First		1	1	4	2	1	3	1	4	2	2	3	1	3	2	1	4	2	2	4	1			3	2	2	1	3	2	3	2	1	2	1	2	3	3	4	1	4	3	2	2
58	Female	20	Home	No Discred	Greg First		3	1	3	3	4	4	1	2	1	2	2	2	4	2	1	2	1	4	1	1			3	4	2	2	4	3	3	3	3	1	1	2	1	3	4	2	1	2	1	4
60	Female	22	Home	No Discred	Greg First		3	4	3	4	3	3	1	4	2	2	4	1	4	4	3	4	1	2	1	3			3	2	2	2	4	3	3	2	1	1	1	2	1	3	4	1	1	3	1	4
61 a6	Male	23	Home	Discred	Greg First		3	3	4	2	3	2	1	4	1	1	4	1	4	4	3	4	3	1	1	3			3	2	2	2	4	2	3	3	1	2	1	2	1	3	4	4	2	3	1	4
62 a7	Female	51	Home	Discred	Greg First		3	3	3	2	2	3	1	1	3	2	2	3	4	4	3	2	2	4	1	3			3	2	2	2	3	3	3	3	1	1	1	3	1	3	4	4	4	3	3	1
63 a8	Male	51	Home	Discred	Greg First		3	3	3	2	3	3	1	1	1	2	2	2	4	4	3	4	1	4	1	3			3	2	2	2	4	3	3	3	1	2	1	2	1	3	4	4	1	3	1	4
64 a1	Female	21	Uni	No Discred	Greg First		3	3	3	2	3	3	1	1	2	2	2	1	4	4	3	2	1	4	1	3			3	2	2	2	4	4	3	2	2	1	1	2	3	3	4	4	4	4	1	4
65 a2	male	21	Uni	No Discred	Greg First		3	1	3	2	3	3	1	1	1	2	2	2	4	4	1	2	1	4	1	3			3	2	2	2	3	3	2	2	1	2	1	2	3	3	1	3	4	3	2	1
66 a3	male	22	Uni	No Discred	Alan First		3	3	3	3	3	1	1	1	2	2	2	1	4	4	3	2	1	4	1	3			3	2	2	2	3	3	3	2	1	1	1	2	1	3	4	4	1	3	1	4
67 a4	female	20	Uni	No Discred	Alan First		3	3	1	2	3	3	1	1	4	2	2	1	4	4	2	2	1	4	1	3			1	2	2	2	4	2	3	4	1	1	3	2	1	3	1	1	2	2	1	1
68 a5	male	21	Uni	Discred	Alan First		3	3	3	3	3	3	1	1	2	2	2	1	4	4	3	4	1	4	1	3			1	2	2	2	4	3	3	2	1	2	1	2	4	3	1	4	4	3	2	4
	Disc - G	Disc - A	NoD - A	NoD - G
Uni	7	7	7	7	28		Correct answer																						Correct answer
Home	9	9	9	9	36
							3	3	3	2	3	3	1	1	2	2	2	2	4	4	3	2	1	4	1	3			3	2	2	2	4	3	3	3	1	2	1	2	1	3	4	1	1	3	1	4
																											Correct ans																						Correct ans
1	1	20	1	1	2		1	1	1	1	1	1	1	0	1	0	1	0	1	1	1	1	1	1	0	0	15		1	1	1	1	1	1	1	1	1	1	1	0	1	1	0	0	0	1	1	0	15
2	1	19	1	1	2		1	1	1	1	1	1	1	1	0	0	1	0	1	1	1	1	1	1	1	1	17		1	1	1	1	1	0	0	0	1	1	1	1	1	1	1	0	1	1	1	1	16
3	2	20	1	1	2		1	1	1	0	1	1	1	1	1	1	0	0	1	1	0	1	0	1	1	1	15		1	1	1	1	1	1	1	1	1	1	1	1	1	0	1	1	1	1	1	1	19
6	2	20	1	1	2		1	1	1	1	1	1	1	1	1	1	1	1	1	1	1	1	1	0	1	1	19		1	1	1	1	1	1	1	1	1	0	1	1	1	1	1	0	1	1	1	1	18
7	1	18	1	1	2		1	1	1	1	1	1	1	1	1	1	1	1	1	1	1	1	1	1	1	1	20		1	1	1	1	1	1	1	1	1	1	1	1	1	1	1	0	1	1	1	1	19
8	1	20	1	1	2		1	1	1	1	1	1	1	1	1	1	1	1	1	1	1	1	1	1	1	1	20		1	1	1	1	1	0	0	1	1	1	1	1	1	1	1	0	1	1	1	1	17
9	1	18	1	1	2		1	1	1	0	0	1	1	1	1	0	0	0	1	1	1	1	1	1	1	1	15		1	1	1	1	1	1	1	0	1	1	1	1	1	0	0	0	1	1	1	1	16
10	2	56	2	1	2		1	0	0	0	0	0	1	1	0	0	0	0	0	0	0	0	0	1	0	0	4		1	0	1	1	0	0	0	1	1	0	1	0	0	1	1	1	1	0	1	0	11
11	1	59	2	1	2		1	1	1	0	0	0	1	0	0	0	0	1	0	0	0	0	0	1	1	0	7		1	1	1	1	1	1	1	1	1	1	1	0	1	1	1	0	1	1	0	1	17
12	1	24	2	1	2		1	1	1	0	1	1	1	1	0	1	0	0	1	1	0	1	0	1	1	1	14		1	1	1	1	1	1	1	1	1	1	1	0	1	1	1	1	1	1	1	1	19
13	2	20	2	1	2		1	1	0	0	1	1	1	1	0	0	0	0	1	1	1	1	1	1	0	1	13		1	1	1	1	1	1	1	1	1	1	1	1	1	1	1	1	1	1	1	1	20
14	1	51	2	1	2		1	1	1	1	1	1	1	1	1	1	0	0	1	1	1	1	1	1	1	1	18		1	1	1	1	1	1	1	1	1	1	1	1	1	1	1	1	1	1	1	1	20
15	2	51	2	1	2		1	1	1	1	1	1	1	1	1	1	0	1	1	1	0	0	0	1	1	1	16		1	1	1	1	1	1	1	1	1	1	1	1	1	1	1	1	1	1	1	1	20
16	1	19	1	1	1		1	1	1	1	1	1	1	1	1	1	1	1	1	1	1	1	1	1	1	1	20		0	0	0	0	0	0	0	1	0	1	1	0	0	1	1	0	0	0	1	0	6
17	2	21	1	1	1		1	0	1	1	1	0	1	1	0	1	1	1	0	1	1	1	1	1	1	1	16		0	1	1	1	1	0	1	0	1	1	1	0	1	1	1	0	1	1	1	1	15
18	1	20	1	1	1		1	0	1	1	1	0	1	0	1	1	1	1	0	1	0	1	0	1	1	1	14		0	1	1	0	0	1	0	0	1	0	1	0	1	1	0	0	0	0	1	1	9
19	2	20	1	1	1		1	0	1	1	1	1	1	1	1	1	1	1	0	1	1	1	1	0	1	1	17		0	0	1	0	0	1	0	1	1	1	1	1	0	1	0	0	1	1	0	0	10
20	1	23	1	1	1		1	0	1	1	1	1	1	0	0	1	1	1	1	1	0	1	1	0	1	1	15		0	1	1	0	1	0	1	0	1	1	1	0	0	1	1	0	0	1	1	0	11
21	2	21	1	1	1		1	1	1	1	1	1	1	1	1	0	1	1	1	1	0	1	1	1	1	1	18		0	1	1	0	0	0	0	0	1	1	0	0	0	1	0	0	0	0	1	0	6
22	2	22	2	1	1		1	1	1	1	1	1	1	1	1	1	1	0	1	1	1	1	1	1	1	1	19		0	0	1	1	1	0	1	0	1	1	1	0	0	1	0	0	1	1	0	0	10
23	1	21	2	1	1		1	1	1	1	1	1	1	1	1	0	0	1	1	1	1	1	1	1	1	1	18		0	1	1	1	0	1	1	1	1	1	1	1	0	1	0	0	1	1	1	1	15
24	2	47	2	1	1		1	1	1	0	1	1	1	1	1	1	1	1	1	1	0	0	1	1	1	0	16		0	1	1	1	1	0	0	1	1	1	1	1	1	1	0	1	0	0	1	0	13
25	1	50	2	1	1		1	1	1	1	1	1	1	0	0	1	1	0	1	0	1	1	1	1	1	1	16		1	0	1	1	0	1	1	1	1	1	1	1	1	1	1	0	1	0	0	0	14
26	1	21	2	1	1		1	1	1	1	1	1	1	0	0	0	1	1	1	1	0	0	1	1	1	1	15		0	0	1	1	0	1	1	1	0	1	1	0	0	1	1	1	0	0	0	1	11
27	2	46	2	1	1		1	0	1	1	1	1	1	0	0	1	1	1	0	1	0	1	1	0	0	1	13		0	1	1	1	0	0	1	1	1	1	1	1	0	0	0	0	1	0	1	0	11
28	2	19	2	1	1		1	0	1	1	1	1	1	1	1	1	1	1	1	0	1	1	1	1	1	1	18		0	0	1	0	0	1	1	1	1	1	1	0	1	1	0	0	0	1	1	1	12
29	2	19	2	1	1		1	0	1	1	1	1	0	0	0	1	1	1	0	1	1	1	1	1	1	1	15		0	0	1	0	1	1	0	0	0	0	1	1	1	0	0	1	0	0	0	1	8
30	1	27	2	1	1		1	1	1	1	1	0	1	0	1	1	1	1	1	1	1	1	1	1	1	1	18		1	1	1	1	1	1	0	0	1	1	1	1	0	1	1	0	0	1	1	1	15
31	2	20	1	0	1		1	1	1	0	1	1	1	1	1	1	1	0	1	1	0	0	1	1	1	1	16		0	1	1	1	1	1	1	0	1	1	1	1	1	1	1	0	1	1	1	1	17
32	1	20	1	0	1		1	1	1	1	1	1	1	1	1	1	1	0	1	1	1	1	1	1	1	1	19		0	1	0	0	1	0	0	0	1	1	1	1	0	1	0	0	1	0	1	0	9
33	2	19	1	0	1		1	1	0	1	1	1	1	1	0	1	1	1	1	1	0	1	1	1	1	1	17		0	1	0	0	0	0	0	0	0	0	0	1	1	1	1	1	0	0	0	0	6
34	2	22	1	0	1		1	1	1	1	1	1	1	1	1	1	0	1	1	1	0	1	0	1	1	1	17		0	1	1	0	0	1	0	0	1	0	1	1	1	1	0	0	1	0	1	0	10
35	2	30	1	0	1		1	1	1	1	1	1	1	1	0	0	1	0	1	1	0	1	1	1	1	1	16		1	1	1	1	1	0	1	1	1	1	1	1	0	1	0	0	1	1	1	0	15
36	2	29	2	0	1		1	1	1	1	0	1	1	1	1	1	1	1	0	1	1	1	1	1	1	1	18		0	0	1	1	0	1	0	1	1	0	1	0	1	1	0	1	1	0	0	1	11
37	2	43	2	0	1		0	1	1	0	1	1	1	1	1	0	1	0	1	1	0	0	1	1	1	1	14		0	1	1	1	1	0	1	0	1	1	1	0	1	1	0	1	1	0	1	0	13
38	2	21	2	0	1		1	0	1	0	1	1	1	1	0	1	1	1	1	1	0	1	1	1	1	0	15		0	0	0	0	1	0	0	0	1	1	0	0	0	1	0	1	1	0	1	0	7
39	1	20	2	0	1		1	0	1	0	0	1	1	1	0	1	1	1	1	1	0	0	1	1	1	0	13		0	1	0	1	0	1	0	0	1	1	0	0	1	1	0	0	0	0	0	0	7
40	2	20	2	0	1		1	0	1	1	0	0	0	1	0	0	0	0	1	0	0	1	1	1	1	0	9		0	1	1	1	0	0	0	0	0	0	0	1	0	1	0	0	1	0	0	0	6
42	2	20	2	0	1		1	1	0	1	1	0	0	0	0	0	1	0	0	1	1	0	1	1	0	1	10		0	0	1	1	1	1	1	1	1	1	1	1	0	0	0	1	1	1	1	0	14
43	2	20	2	0	1		1	1	0	1	1	1	0	0	1	1	1	0	1	1	1	0	1	1	0	1	14		1	1	0	1	1	1	0	0	1	1	1	1	1	1	1	1	1	0	0	1	15
44	2	21	2	0	1		1	1	1	0	0	0	1	0	1	1	0	1	1	0	0	0	0	0	1	0	9		0	1	1	1	0	1	1	0	0	1	0	0	1	1	1	0	1	1	1	0	12
45	1	22	2	0	1		1	0	1	0	1	0	1	1	0	1	1	1	0	0	0	1	0	0	1	0	10		1	1	1	1	0	1	1	0	1	0	0	0	1	1	0	0	1	0	1	1	12
46	2	20	1	0	2		1	1	1	1	1	1	1	1	0	1	1	0	1	0	1	0	1	0	1	0	14		1	1	1	1	1	1	1	1	1	1	1	0	1	1	1	1	1	1	1	1	19
47	2	20	1	0	2		1	0	0	0	1	1	1	1	0	1	0	0	1	1	1	0	0	1	1	1	12		1	1	1	1	1	1	1	1	1	1	1	1	0	1	1	1	1	1	1	1	19
48	2	20	1	0	2		1	1	1	1	1	1	1	0	0	0	0	0	0	1	0	0	0	1	0	0	9		1	1	1	1	0	1	0	0	1	1	1	0	1	0	1	1	1	0	0	0	12
49	2	18	1	0	2		1	1	1	1	0	1	1	1	0	0	1	1	1	1	1	1	1	1	1	1	17		1	1	1	1	1	1	1	1	1	1	1	1	1	1	1	0	1	1	1	1	19
50	2	23	1	0	2		1	1	1	1	1	1	1	1	1	1	1	1	1	1	1	1	1	1	1	1	20		1	1	1	1	1	1	1	1	1	1	1	1	1	1	1	0	1	0	1	1	18
51	1	21	2	0	2		1	0	1	0	1	1	0	0	0	0	0	0	0	1	1	0	1	0	1	1	9		0	0	0	1	1	1	0	0	0	1	0	0	1	1	0	0	0	1	1	1	9
52	2	20	2	0	2		1	1	0	1	0	1	0	1	1	0	1	0	0	1	0	1	0	1	0	0	10		1	1	1	0	1	1	1	0	0	1	1	0	0	1	1	1	0	0	1	1	13
53	2	20	2	0	2		1	1	0	1	1	1	1	0	1	0	0	0	1	0	0	0	1	0	1	0	10		0	0	1	1	1	1	1	0	1	0	0	1	0	0	0	1	0	1	0	0	9
54	2	23	2	0	2		1	1	0	0	1	0	1	1	1	1	0	0	0	1	1	0	1	1	0	1	12		0	1	1	1	0	0	1	1	1	0	1	1	0	0	1	1	0	0	0	1	11
55	1	20	2	0	2		1	1	1	0	0	0	1	1	0	0	1	0	0	1	1	1	1	0	1	0	11		1	1	1	1	0	0	0	0	1	1	1	1	1	0	1	0	0	0	1	0	11
56	2	21	2	0	2		1	0	1	0	0	1	0	0	0	0	0	0	1	1	1	0	0	0	0	1	7		0	1	0	0	0	1	1	1	0	1	1	0	1	1	0	0	0	1	1	1	11
57	2	20	2	0	2		0	0	0	1	0	1	1	0	1	1	0	0	0	0	0	0	0	0	0	0	5		1	1	1	0	0	0	1	0	1	1	1	1	0	1	1	1	0	1	0	0	12
58	2	20	2	0	2		1	0	1	0	0	0	1	0	0	1	1	1	1	0	0	1	1	1	1	0	11		1	0	1	1	1	1	1	1	0	0	1	1	1	1	1	0	1	0	1	1	15
60	2	22	2	0	2		1	0	1	0	1	1	1	0	1	1	0	0	1	1	1	0	1	0	1	1	13		1	1	1	1	1	1	1	0	1	0	1	1	1	1	1	1	1	1	1	1	18
61	1	23	2	1	2		1	1	0	1	1	0	1	0	0	0	0	0	1	1	1	0	0	0	1	1	10		1	1	1	1	1	0	1	1	1	1	1	1	1	1	1	0	0	1	1	1	17
62	2	51	2	1	2		1	1	1	1	0	1	1	1	0	1	1	0	1	1	1	1	0	1	1	1	16		1	1	1	1	0	1	1	1	1	0	1	0	1	1	1	0	0	1	0	0	13
63	1	51	2	1	2		1	1	1	1	1	1	1	1	0	1	1	1	1	1	1	0	1	1	1	1	18		1	1	1	1	1	1	1	1	1	1	1	1	1	1	1	0	1	1	1	1	19
64	2	21	1	0	2		1	1	1	1	1	1	1	1	1	1	1	0	1	1	1	1	1	1	1	1	19		1	1	1	1	1	0	1	0	0	0	1	1	0	1	1	0	0	0	1	1	12
65	1	21	1	0	2		1	0	1	1	1	1	1	1	0	1	1	1	1	1	0	1	1	1	1	1	17		1	1	1	1	0	1	0	0	1	1	1	1	0	1	0	0	0	1	0	0	11
66	1	22	1	0	1		1	1	1	0	1	0	1	1	1	1	1	0	1	1	1	1	1	1	1	1	17		1	1	1	1	0	1	1	0	1	0	1	1	1	1	1	0	1	1	1	1	16
67	2	20	1	0	1		1	1	0	1	1	1	1	1	0	1	1	0	1	1	0	1	1	1	1	1	16		0	1	1	1	1	0	1	0	1	0	0	1	1	1	0	1	0	0	1	0	11
68	1	21	1	1	1		1	1	1	0	1	1	1	1	1	1	1	0	1	1	1	0	1	1	1	1	17		0	1	1	1	1	1	1	0	1	1	1	1	0	1	0	0	0	1	0	1	13
	1 = Male		1 = Uni	0 = no discred	1 = Alan first		62	45	52	42	50	50	57	44	33	43	43	30	48	53	36	41	48	50	53	48			34	50	56	50	39	42	42	32	53	47	54	40	41	55	37	24	39	37	46	37	Mean
	2 = Female		2 = Home	1 = discred	2 = Greg first																																												SD
																																																	Min
							Stereotypicality scores
					1		0.7	0.8	1.6	0.3	1.3	0.8	2.8	4.5	4	0.6	0.9	4.2	2.1	0.7	3.5	1.3	0.4	1	3.9	4			4	3.3	2.2	2.1	2.5	2.3	2.2	0.7	1.8	2.9	4.3	1.4	3.1	2	4.5	1.9	3.1	4	3.8	2.7
					2		0.9	0.8	0.2	1.6	0.6	2.5	1	0.2	3.5	0.6	1.8	1.2	1.1	4.7	3.4	2.9	2.5	0	1.8	0.3			2.4	4.3	1.4	1.5	2.3	3.9	2.7	4.2	1.5	1.5	2.7	3.3	2.1	2.4	0.9	1.3	3.4	3.5	2.4	3.5
					3		0.9	0.2	1.8	3.4	0.6	0.6	0.8	0.3	0.1	1	2.4	0.6	2.1	0.4	1.3	0	2.9	0.9	1.2	3.2			1.3	1.5	1.5	4.2	2.7	2.9	1.6	3.1	2.5	2.1	3.5	3.8	2.2	1.6	2.3	1.9	2.1	1.7	1.4	1.5
					4		1.1	1	4.1	3.8	0.5	2.5	1.1	4.6	1.6	1	3	0.1	1.5	2	0.5	5	0.6	1.1	3.6	0.5			2.4	2.9	2.3	0.7	2.7	1.4	3.3	3.2	2.1	1.9	3.9	2.8	2.9	2.5	1.4	3.9	1.8	1.7	3.3	2.6
																											Max Stereo																						Max Stereo
					Max Stereo		1.1	1	4.1	3.8	1.3	2.5	2.8	4.6	4	1	3	4.2	2.1	4.7	3.5	5	2.9	1.1	3.9	4	60.6		4	4.3	2.3	4.2	2.7	3.9	3.3	4.2	2.5	2.9	4.3	3.8	3.1	2.5	4.5	3.9	3.4	4	3.8	3.5	71.1
							Stereotypicality:
					correct answer		0.9	0.2	1.8	1.6	0.6	0.6	2.8	4.5	3.5	0.6	1.8	1.2	1.5	2	1.3	2.9	0.4	1.1	3.9	3.2	36.4		1.3	4.3	1.4	1.5	2.7	2.9	1.6	3.1	1.8	1.5	4.3	3.3	3.1	1.6	1.4	1.9	3.1	1.7	3.8	2.6	48.9
					other answers		0.9	0.866667	1.96667	2.5	0.8	1.93333	0.966667	1.7	1.9	0.866667	2.1	1.63333	1.76667	1.93333	2.46667	2.1	2	0.633333	2.2	1.6	32.8333		2.93333	2.56667	2	2.33333	2.5	2.53333	2.73333	2.7	2.03333	2.3	3.36667	2.66667	2.4	2.3	2.56667	2.36667	2.43333	3.06667	2.36667	2.56667	50.7333
					rank (correct answer)		2	4	2	3	2	4	1	2	2	3	3	2	3	2	3	2	4	1	1	2			4	1	4	3	1	2	4	3	3	4	1	2	1	4	3	2	2	3	1	3

## Sheet: Sheet2
							Memory test time 2 - Alan					Numbers are responses in order																	Memory test time 2 - Greg
Participant	gender	age	context	condition	counter		Q1	Q2	Q3	Q4	Q5	Q6	Q7	Q8	Q9	Q10	Q11	Q12	Q13	Q14	Q15	Q16	Q17	Q18	Q19	Q20			Q1	Q2	Q3	Q4	Q5	Q6	Q7	Q8	Q9	Q10	Q11	Q12	Q13	Q14	Q15	Q16	Q17	Q18	Q19	Q20
1	Male	20	Uni	stereo discred	Greg First		3	4	3	2	3	3	1	1	2	2	2	2	4	4	3	2	1	4	4	3			3	2	2	2	4	3	3	3	1	2	1	2	1	3	4	1	2	3	1	4
2	Male	19	Uni	stereo discred	Greg First		3	3	3	2	3	3	1	1	1	3	2	2	4	4	3	1	1	4	1	3			3	2	2	2	4	3	3	2	1	1	1	2	1	3	4	1	1	3	1	4
3	Female	20	Uni	stereo discred	Greg First		3	3	3	2	3	3	1	1	2	2	2	2	4	4	1	2	1	4	1	3			3	4	2	2	3	3	3	3	1	2	1	2	1	3	3	1	1	3	1	4
6	Female	20	Uni	stereo discred	Greg First		3	3	3	2	3	3	1	3	2	2	2	1	4	4	3	2	1	2	1	3			3	2	2	2	3	3	3	3	1	3	1	2	1	3	4	4	1	3	1	4
7	Male	18	Uni	stereo discred	Greg First		3	3	3	2	3	3	1	1	2	2	2	1	4	4	3	2	2	4	1	3			2	2	2	2	3	3	3	3	1	2	1	2	1	3	4	4	1	3	3	4
8	Male	20	Uni	stereo discred	Greg First		3	3	3	2	3	3	1	1	2	2	2	2	4	4	3	2	2	4	1	3			3	2	2	2	4	2	3	3	1	2	1	2	1	3	4	1	1	3	1	4
9	Male	18	Uni	stereo discred	Greg First		3	3	3	2	3	3	1	1	2	1	2	2	4	4	3	2	1	4	1	3			3	2	2	2	3	3	4	3	1	2	1	2	1	3	4	1	1	3	1	4
10	Female	56	Home	stereo discred	Greg First		3	2	3	2	4	3	2	1	4	2	3	1	3	4	3	2	1	2	2	3			3	4	2	2	2	3	1	3	1	3	1	4	4	3	4	2	1	2	1	1
11	Male	59	Home	stereo discred	Greg First		3	3	3	2	3	3	1	1	1	3	2	2	4	4	3	2	1	2	1	3			3	2	2	2	4	3	3	3	1	2	1	3	1	3	4	4	1	3	2	4
12	Male	24	Home	stereo discred	Greg First		3	3	3	2	3	3	1	1	2	2	2	2	4	4	3	2	1	4	1	3			3	2	2	2	4	3	3	3	1	2	1	2	1	2	4	1	1	4	1	4
13	Female	20	Home	stereo discred	Greg First		3	3	3	2	3	3	1	2	1	2	2	2	4	4	3	2	1	4	1	3			3	2	2	2	4	3	1	3	1	2	1	2	1	3	4	1	3	3	1	4
14	Male	51	Home	stereo discred	Greg First		3	4	3	2	3	3	1	1	2	3	2	2	4	4	1	2	2	4	1	3			3	2	2	4	4	3	3	3	1	1	1	2	1	1	4	1	1	3	1	4
15	Female	51	Home	stereo discred	Greg First		3	4	3	2	3	3	1	1	2	2	2	2	3	4	3	2	1	4	1	3			3	4	2	2	3	3	3	3	1	2	1	2	4	3	3	1	1	3	1	4
16	Male	19	Uni	stereo discred	Alan First		1	3	3	2	3	3	1	1	1	2	2	2	4	4	1	2	1	4	1	3			3	2	2	3	2	3	3	3	4	2	1	2	1	4	4	1	1	3	1	4
17	Female	21	Uni	stereo discred	Alan First		3	1	3	2	3	3	1	1	1	3	2	2	1	4	3	2	1	4	1	3			3	2	2	2	3	3	3	2	1	2	1	2	1	3	4	1	1	3	1	4
18	Male	20	Uni	stereo discred	Alan First		3	2	3	2	1	3	3	3	2	3	2	1	1	4	1	2	1	4	2	3			3	3	2	2	1	3	1	3	1	1	1	2	1	1	4	1	4	3	1	4
19	Female	20	Uni	stereo discred	Alan First		3	3	3	2	3	3	1	1	2	2	2	2	1	4	3	2	1	2	1	3			3	2	2	3	4	3	3	3	1	2	1	2	3	3	1	1	1	3	1	4
20	Male	23	Uni	stereo discred	Alan First		3	1	3	2	3	3	1	2	2	2	2	2	4	1	1	2	1	4	1	3			4	2	2	2	4	3	3	2	1	2	1	2	4	3	4	1	1	3	1	4
21	Female	21	Uni	stereo discred	Alan First		3	3	3	2	2	3	1	1	1	2	2	1	4	4	3	2	1	4	4	3			3	2	2	4	2	3	3	3	1	1	1	2	1	3	3	1	1	3	2	4
22	Female	22	Home	stereo discred	Alan First		1	3	3	2	4	3	1	1	2	2	2	1	4	4	3	2	1	4	1	3			2	2	2	3	4	3	3	3	1	2	2	2	1	3	4	1	1	3	1	2
23	Male	21	Home	stereo discred	Alan First		3	3	3	2	3	3	1	1	1	1	2	2	4	4	3	2	1	4	1	3			3	2	2	2	1	3	3	3	1	2	1	2	1	3	4	4	1	2	1	1
24	Female	47	Home	stereo discred	Alan First		3	3	3	2	3	3	2	1	2	2	2	2	4	4	3	2	1	4	1	3			3	2	2	2	4	3	4	3	1	2	1	2	1	3	4	1	1	2	1	4
25	Male	50	Home	stereo discred	Alan First		1	3	3	2	3	3	1	1	2	2	2	2	4	4	3	2	1	4	4	2			3	4	2	1	4	3	3	3	1	2	1	2	1	2	4	1	4	3	2	4
26	Male	21	Home	stereo discred	Alan First		3	3	3	2	3	3	1	1	2	1	2	2	3	4	1	2	1	4	1	3			3	1	2	2	3	3	3	2	1	2	1	2	1	3	4	1	1	2	2	4
27	Female	46	Home	stereo discred	Alan First		3	2	3	2	2	3	1	2	2	2	2	2	1	4	1	2	2	1	2	3			2	4	2	2	1	3	3	3	1	2	1	3	4	3	4	4	2	3	2	2
28	Female	19	Home	stereo discred	Alan First		1	3	3	2	3	3	1	2	2	1	2	2	1	1	3	2	1	4	1	2			3	2	2	2	4	3	2	3	1	2	1	2	2	2	4	1	1	3	1	4
29	Female	19	Home	stereo discred	Alan First		3	3	3	2	3	3	1	2	1	1	2	2	4	4	1	1	1	1	1	3			3	2	2	2	4	3	3	2	1	2	1	3	2	1	3	3	1	3	2	4
30	Male	27	Home	stereo discred	Alan First		3	3	3	2	3	3	1	1	2	2	2	2	4	4	3	2	1	4	1	3			3	2	2	2	4	3	3	3	1	2	1	2	1	3	4	1	1	2	2	4
31	Female	20	Uni	No Discred	Alan First		3	3	3	2	3	3	1	1	2	2	2	2	4	4	3	2	1	4	1	3			1	2	2	2	4	3	3	2	1	2	3	3	2	2	1	4	1	3	1	2
32	Male	20	Uni	No Discred	Alan First		3	1	1	3	1	2	2	1	1	2	2	2	4	4	2	1	4	2	1	1			1	2	1	3	4	3	4	3	2	1	1	2	2	3	4	1	1	1	1	1
33	Female	19	Uni	No Discred	Alan First		3	3	1	2	2	3	2	4	2	1	1	2	4	4	3	1	1	2	1	4			1	1	4	4	4	2	2	4	1	1	1	3	4	2	1	1	2	1	1	2
34	Female	22	Uni	No Discred	Alan First		3	3	3	4	3	3	1	1	1	1	2	2	4	4	3	1	1	4	1	3			3	2	2	2	1	3	2	2	1	1	1	2	1	3	1	4	1	1	3	2
35	Female	30	Uni	No Discred	Alan First		3	3	3	2	3	3	1	1	4	4	2	2	4	4	1	2	1	4	1	3			3	2	2	2	3	3	3	3	1	2	1	2	1	3	4	4	1	3	1	4
36	Female	29	Home	No Discred	Alan First		3	4	3	2	2	3	1	1	1	3	2	2	4	4	1	1	1	4	1	3			1	1	2	3	1	2	4	2	1	1	1	3	2	3	1	4	1	2	1	2
37	Female	43	Home	No Discred	Alan First		2	1	3	2	3	3	3	2	2	2	2	2	2	4	3	2	3	1	1	4			2	2	2	3	4	3	3	2	1	2	1	3	1	2	1	4	2	1	2	4
38	female	21	home	No Discred	Alan First		3	1	3	3	3	3	1	1	2	1	2	2	4	4	2	2	2	2	1	1			1	2	1	3	3	2	4	2	1	2	1	3	2	3	1	4	2	1	1	2
39	male	20	home	No Discred	Alan First		4	1	1	4	1	3	2	3	1	2	1	2	4	4	2	2	2	2	2	3			2	2	4	3	4	2	2	2	1	1	4	3	1	4	4	2	1	2	4	2
40	female	20	Home	No Discred	Alan First		4	1	3	4	1	3	1	1	1	2	1	2	3	1	4	2	2	4	2	1			1	4	1	3	3	2	4	3	1	3	1	3	1	3	2	2	1	1	1	2
42	Female	20	home	No Discred	Alan First		3	3	3	2	3	3	1	1	2	2	2	2	2	4	3	2	4	4	1	3			1	2	2	3	4	3	3	3	1	3	1	2	1	2	4	1	1	3	1	4
43	Female	20	Home	No Discred	Alan First		3	4	3	2	3	3	1	1	2	2	2	2	3	2	1	2	3	4	1	3			3	2	2	3	4	3	3	3	1	2	1	3	1	3	2	1	1	3	1	4
44	Female	21	Home	No Discred	Alan First		4	1	3	4	2	2	4	2	1	1	2	1	4	4	3	1	1	2	2	1			3	2	3	2	2	2	4	2	2	2	3	2	2	3	4	4	1	1	3	4
45	male	22	Home	No Discred	Alan First		3	3	3	2	1	3	3	1	2	2	2	2	4	4	3	2	1	1	4	3			2	2	4	4	4	3	2	2	1	2	1	2	2	1	4	4	3	1	1	2
46	Female	20	Uni	No Discred	Greg First		3	3	3	2	3	3	1	1	2	2	4	2	4	4	3	3	2	2	2	2			3	2	2	2	4	1	3	3	1	2	1	4	1	3	4	1	1	3	2	4
47	Female	20	Uni	No Discred	Greg First		3	4	1	3	1	2	1	1	1	2	3	1	4	4	3	4	2	4	1	3			3	2	2	2	4	3	3	3	1	2	1	2	4	3	4	4	1	3	2	1
48	Female	20	Uni	No Discred	Greg First		3	3	3	2	3	3	1	2	1	1	4	1	4	4	1	4	1	4	1	2			3	2	2	2	4	3	3	2	1	1	4	2	1	1	4	1	1	4	1	4
49	Female	18	Uni	No Discred	Greg First		3	3	3	2	2	1	1	1	1	1	2	1	4	2	3	1	2	4	1	3			3	2	2	2	4	3	3	3	1	2	1	2	1	3	4	1	1	4	1	4
50	Female	23	Uni	No Discred	Greg First		3	3	3	4	3	3	1	1	1	2	4	1	4	4	2	4	1	4	1	3			3	2	2	2	1	3	3	2	1	2	1	2	1	3	4	1	1	2	1	4
51	male	21	Home	No Discred	Greg First		3	1	3	4	3	3	1	1	1	2	2	1	1	2	3	2	1	4	3	1			1	2	1	2	4	3	3	2	3	4	1	2	1	3	4	1	3	3	1	4
52	Female	20	Home	No Discred	Greg First		2	3	4	4	1	1	2	3	1	3	4	2	4	2	1	4	1	4	1	3			1	2	2	2	4	1	3	3	1	2	1	1	2	1	4	1	1	4	2	2
53	Female	20	Home	No Discred	Greg First		1	1	1	3	2	3	1	2	2	4	4	1	4	4	2	2	2	2	4	3			3	4	2	4	3	3	4	3	1	1	1	2	3	3	4	2	2	3	3	4
54	Female	23	Home	No Discred	Greg First		3	3	3	3	2	4	1	1	1	2	2	1	1	2	3	2	1	4	3	1			1	4	2	2	4	3	3	3	4	1	1	2	1	2	4	4	4	4	1	4
55	male	20	Home	No Discred	Greg First		2	3	4	4	3	4	3	4	1	1	4	1	2	4	1	4	3	2	4	3			2	2	2	2	3	3	4	2	1	1	4	2	2	1	3	2	1	3	4	1
56	Female	21	Home	No Discred	Greg First		3	4	4	3	4	3	2	2	1	1	4	1	3	2	2	4	1	3	4	3			3	2	2	4	3	3	3	2	2	2	1	4	1	3	4	3	1	2	1	4
57	Female	20	Home	No Discred	Greg First		3	3	2	4	3	3	1	4	2	2	3	2	3	4	3	2	3	4	1	1			2	2	2	2	3	3	3	2	1	2	1	3	1	3	4	4	2	3	1	1
58	Female	20	Home	No Discred	Greg First		3	1	4	4	3	3	1	1	1	1	4	2	1	2	2	2	1	4	4	3			3	2	2	1	4	3	3	2	3	1	4	3	1	3	1	4	2	3	1	2
60	Female	22	Home	No Discred	Greg First		3	4	4	4	2	3	3	1	2	1	4	1	1	4	1	4	3	4	4	3			2	2	2	2	4	3	3	3	2	1	1	2	1	2	4	1	4	3	1	4
61	Male	23	Home	Discred	Greg First		3	3	3	2	3	3	1	2	1	2	3	1	4	4	3	4	3	1	1	3			3	2	2	2	4	2	3	3	1	2	1	2	1	3	4	4	2	3	1	4
62	Female	51	Home	Discred	Greg First		3	3	3	2	2	3	1	1	2	2	2	3	4	4	3	2	2	4	1	3			3	2	2	2	3	3	1	3	1	1	1	4	4	3	4	4	1	3	1	1
63	Male	51	Home	Discred	Greg First		3	3	3	2	3	3	1	1	1	2	2	2	4	4	3	1	1	4	1	3			3	2	2	2	4	3	3	3	1	2	1	2	1	3	4	4	1	3	1	4
64 a1	female	21	Uni	No Discred	Greg First		3	3	2	2	2	3	1	1	2	2	2	1	4	2	3	1	1	4	1	3			3	2	2	2	3	4	3	3	2	1	1	2	1	3	4	4	4	4	2	4
65 a2	male	21	Uni	No Discred	Greg First		3	1	3	2	3	3	1	1	1	2	2	2	4	4	2	1	1	4	1	3			3	2	2	2	3	3	1	2	1	2	1	4	3	3	1	1	4	3	4	4
66 a3	male	22	Uni	No Discred	Alan First		3	3	3	4	3	1	1	1	2	2	2	1	4	4	3	1	1	4	1	2			1	2	2	2	3	3	3	2	1	1	1	3	1	1	4	4	1	3	1	4
67 a4	female	20	Uni	No Discred	Alan First		3	3	3	3	1	3	1	1	4	2	2	2	4	4	1	1	1	4	1	3			1	2	1	2	1	2	4	2	1	1	1	2	1	3	1	1	1	1	1	1
68 a5	male	21	Uni	Discred	Alan First		3	3	4	3	3	4	1	1	2	2	4	1	3	2	1	4	1	4	1	3			1	2	2	2	3	4	4	2	1	2	1	2	2	3	4	4	4	3	3	4
							Correct answer																						Correct answer
							3	3	3	2	3	3	1	1	2	2	2	2	4	4	3	2	1	4	1	3			3	2	2	2	4	3	3	3	1	2	1	2	1	3	4	1	1	3	1	4	Sum of correct ans
																											Sum of correct ans
1	1	20	1	1	2		1	0	1	1	1	1	1	1	1	1	1	1	1	1	1	1	1	1	0	1	18		1	1	1	1	1	1	1	1	1	1	1	1	1	1	1	1	0	1	1	1	19
2	1	19	1	1	2		1	1	1	1	1	1	1	1	0	0	1	1	1	1	1	0	1	1	1	1	17		1	1	1	1	1	1	1	0	1	0	1	1	1	1	1	1	1	1	1	1	18
3	2	20	1	1	2		1	1	1	1	1	1	1	1	1	1	1	1	1	1	0	1	1	1	1	1	19		1	0	1	1	0	1	1	1	1	1	1	1	1	1	0	1	1	1	1	1	17
6	2	20	1	1	2		1	1	1	1	1	1	1	0	1	1	1	0	1	1	1	1	1	0	1	1	17		1	1	1	1	0	1	1	1	1	0	1	1	1	1	1	0	1	1	1	1	17
7	1	18	1	1	2		1	1	1	1	1	1	1	1	1	1	1	0	1	1	1	1	0	1	1	1	18		0	1	1	1	0	1	1	1	1	1	1	1	1	1	1	0	1	1	0	1	16
8	1	20	1	1	2		1	1	1	1	1	1	1	1	1	1	1	1	1	1	1	1	0	1	1	1	19		1	1	1	1	1	0	1	1	1	1	1	1	1	1	1	1	1	1	1	1	19
9	1	18	1	1	2		1	1	1	1	1	1	1	1	1	0	1	1	1	1	1	1	1	1	1	1	19		1	1	1	1	0	1	0	1	1	1	1	1	1	1	1	1	1	1	1	1	18
10	2	56	2	1	2		1	0	1	1	0	1	0	1	0	1	0	0	0	1	1	1	1	0	0	1	11		1	0	1	1	0	1	0	1	1	0	1	0	0	1	1	0	1	0	1	0	11
11	1	59	2	1	2		1	1	1	1	1	1	1	1	0	0	1	1	1	1	1	1	1	0	1	1	17		1	1	1	1	1	1	1	1	1	1	1	0	1	1	1	0	1	1	0	1	17
12	1	24	2	1	2		1	1	1	1	1	1	1	1	1	1	1	1	1	1	1	1	1	1	1	1	20		1	1	1	1	1	1	1	1	1	1	1	1	1	0	1	1	1	0	1	1	18
13	2	20	2	1	2		1	1	1	1	1	1	1	0	0	1	1	1	1	1	1	1	1	1	1	1	18		1	1	1	1	1	1	0	1	1	1	1	1	1	1	1	1	0	1	1	1	18
14	1	51	2	1	2		1	0	1	1	1	1	1	1	1	0	1	1	1	1	0	1	0	1	1	1	16		1	1	1	0	1	1	1	1	1	0	1	1	1	0	1	1	1	1	1	1	17
15	2	51	2	1	2		1	0	1	1	1	1	1	1	1	1	1	1	0	1	1	1	1	1	1	1	18		1	0	1	1	0	1	1	1	1	1	1	1	0	1	0	1	1	1	1	1	16
16	1	19	1	1	1		0	1	1	1	1	1	1	1	0	1	1	1	1	1	0	1	1	1	1	1	17		1	1	1	0	0	1	1	1	0	1	1	1	1	0	1	1	1	1	1	1	16
17	2	21	1	1	1		1	0	1	1	1	1	1	1	0	0	1	1	0	1	1	1	1	1	1	1	16		1	1	1	1	0	1	1	0	1	1	1	1	1	1	1	1	1	1	1	1	18
18	1	20	1	1	1		1	0	1	1	0	1	0	0	1	0	1	0	0	1	0	1	1	1	0	1	11		1	0	1	1	0	1	0	1	1	0	1	1	1	0	1	1	0	1	1	1	14
19	2	20	1	1	1		1	1	1	1	1	1	1	1	1	1	1	1	0	1	1	1	1	0	1	1	18		1	1	1	0	1	1	1	1	1	1	1	1	0	1	0	1	1	1	1	1	17
20	1	23	1	1	1		1	0	1	1	1	1	1	0	1	1	1	1	1	0	0	1	1	1	1	1	16		0	1	1	1	1	1	1	0	1	1	1	1	0	1	1	1	1	1	1	1	17
21	2	21	1	1	1		1	1	1	1	0	1	1	1	0	1	1	0	1	1	1	1	1	1	0	1	16		1	1	1	0	0	1	1	1	1	0	1	1	1	1	0	1	1	1	0	1	15
22	2	22	2	1	1		0	1	1	1	0	1	1	1	1	1	1	0	1	1	1	1	1	1	1	1	17		0	1	1	0	1	1	1	1	1	1	0	1	1	1	1	1	1	1	1	0	16
23	1	21	2	1	1		1	1	1	1	1	1	1	1	0	0	1	1	1	1	1	1	1	1	1	1	18		1	1	1	1	0	1	1	1	1	1	1	1	1	1	1	0	1	0	1	0	16
24	2	47	2	1	1		1	1	1	1	1	1	0	1	1	1	1	1	1	1	1	1	1	1	1	1	19		1	1	1	1	1	1	0	1	1	1	1	1	1	1	1	1	1	0	1	1	18
25	1	50	2	1	1		0	1	1	1	1	1	1	1	1	1	1	1	1	1	1	1	1	1	0	0	17		1	0	1	0	1	1	1	1	1	1	1	1	1	0	1	1	0	1	0	1	15
26	1	21	2	1	1		1	1	1	1	1	1	1	1	1	0	1	1	0	1	0	1	1	1	1	1	17		1	0	1	1	0	1	1	0	1	1	1	1	1	1	1	1	1	0	0	1	15
27	2	46	2	1	1		1	0	1	1	0	1	1	0	1	1	1	1	0	1	0	1	0	0	0	1	12		0	0	1	1	0	1	1	1	1	1	1	0	0	1	1	0	0	1	0	0	11
28	2	19	2	1	1		0	1	1	1	1	1	1	0	1	0	1	1	0	0	1	1	1	1	1	0	14		1	1	1	1	1	1	0	1	1	1	1	1	0	0	1	1	1	1	1	1	17
29	2	19	2	1	1		1	1	1	1	1	1	1	0	0	0	1	1	1	1	0	0	1	0	1	1	14		1	1	1	1	1	1	1	0	1	1	1	0	0	0	0	0	1	1	0	1	13
30	1	27	2	1	1		1	1	1	1	1	1	1	1	1	1	1	1	1	1	1	1	1	1	1	1	20		1	1	1	1	1	1	1	1	1	1	1	1	1	1	1	1	1	0	0	1	18
31	2	20	1	0	1		1	1	1	1	1	1	1	1	1	1	1	1	1	1	1	1	1	1	1	1	20		0	1	1	1	1	1	1	0	1	1	0	0	0	0	0	0	1	1	1	0	11
32	1	20	1	0	1		1	0	0	0	0	0	0	1	0	1	1	1	1	1	0	0	0	0	1	0	8		0	1	0	0	1	1	0	1	0	0	1	1	0	1	1	1	1	0	1	0	11
33	2	19	1	0	1		1	1	0	1	0	1	0	0	1	0	0	1	1	1	1	0	1	0	1	0	11		0	0	0	0	1	0	0	0	1	0	1	0	0	0	0	1	0	0	1	0	5
34	2	22	1	0	1		1	1	1	0	1	1	1	1	0	0	1	1	1	1	1	0	1	1	1	1	16		1	1	1	1	0	1	0	0	1	0	1	1	1	1	0	0	1	0	0	0	11
35	2	30	1	0	1		1	1	1	1	1	1	1	1	0	0	1	1	1	1	0	1	1	1	1	1	17		1	1	1	1	0	1	1	1	1	1	1	1	1	1	1	0	1	1	1	1	18
36	2	29	2	0	1		1	0	1	1	0	1	1	1	0	0	1	1	1	1	0	0	1	1	1	1	14		0	0	1	0	0	0	0	0	1	0	1	0	0	1	0	0	1	0	1	0	6
37	2	43	2	0	1		0	0	1	1	1	1	0	0	1	1	1	1	0	1	1	1	0	0	1	0	12		0	1	1	0	1	1	1	0	1	1	1	0	1	0	0	0	0	0	0	1	10
38	2	21	2	0	1		1	0	1	0	1	1	1	1	1	0	1	1	1	1	0	1	0	0	1	0	13		0	1	0	0	0	0	0	0	1	1	1	0	0	1	0	0	0	0	1	0	6
39	1	20	2	0	1		0	0	0	0	0	1	0	0	0	1	0	1	1	1	0	1	0	0	0	1	7		0	1	0	0	1	0	0	0	1	0	0	0	1	0	1	0	1	0	0	0	6
40	2	20	2	0	1		0	0	1	0	0	1	1	1	0	1	0	1	0	0	0	1	0	1	0	0	8		0	0	0	0	0	0	0	1	1	0	1	0	1	1	0	0	1	0	1	0	7
42	2	20	2	0	1		1	1	1	1	1	1	1	1	1	1	1	1	0	1	1	1	0	1	1	1	18		0	1	1	0	1	1	1	1	1	0	1	1	1	0	1	1	1	1	1	1	16
43	2	20	2	0	1		1	0	1	1	1	1	1	1	1	1	1	1	0	0	0	1	0	1	1	1	15		1	1	1	0	1	1	1	1	1	1	1	0	1	1	0	1	1	1	1	1	17
44	2	21	2	0	1		0	0	1	0	0	0	0	0	0	0	1	0	1	1	1	0	1	0	0	0	6		1	1	0	1	0	0	0	0	0	1	0	1	0	1	1	0	1	0	0	1	9
45	1	22	2	0	1		1	1	1	1	0	1	0	1	1	1	1	1	1	1	1	1	1	0	0	1	16		0	1	0	0	1	1	0	0	1	1	1	1	0	0	1	0	0	0	1	0	9
46	2	20	1	0	2		1	1	1	1	1	1	1	1	1	1	0	1	1	1	1	0	0	0	0	0	14		1	1	1	1	1	0	1	1	1	1	1	0	1	1	1	1	1	1	0	1	17
47	2	20	1	0	2		1	0	0	0	0	0	1	1	0	1	0	0	1	1	1	0	0	1	1	1	10		1	1	1	1	1	1	1	1	1	1	1	1	0	1	1	0	1	1	0	0	16
48	2	20	1	0	2		1	1	1	1	1	1	1	0	0	0	0	0	1	1	0	0	1	1	1	0	12		1	1	1	1	1	1	1	0	1	0	0	1	1	0	1	1	1	0	1	1	15
49	2	18	1	0	2		1	1	1	1	0	0	1	1	0	0	1	0	1	0	1	0	0	1	1	1	12		1	1	1	1	1	1	1	1	1	1	1	1	1	1	1	1	1	0	1	1	19
50	2	23	1	0	2		1	1	1	0	1	1	1	1	0	1	0	0	1	1	0	0	1	1	1	1	14		1	1	1	1	0	1	1	0	1	1	1	1	1	1	1	1	1	0	1	1	17
51	1	21	2	0	2		1	0	1	0	1	1	1	1	0	1	1	0	0	0	1	1	1	1	0	0	12		0	1	0	1	1	1	1	0	0	0	1	1	1	1	1	1	0	1	1	1	14
52	2	20	2	0	2		0	1	0	0	0	0	0	0	0	0	0	1	1	0	0	0	1	1	1	1	7		0	1	1	1	1	0	1	1	1	1	1	0	0	0	1	1	1	0	0	0	12
53	2	20	2	0	2		0	0	0	0	0	1	1	0	1	0	0	0	1	1	0	1	0	0	0	1	7		1	0	1	0	0	1	0	1	1	0	1	1	0	1	1	0	0	1	0	1	11
54	2	23	2	0	2		1	1	1	0	0	0	1	1	0	1	1	0	0	0	1	1	1	1	0	0	11		0	0	1	1	1	1	1	1	0	0	1	1	1	0	1	0	0	0	1	1	12
55	1	20	2	0	2		0	1	0	0	1	0	0	0	0	0	0	0	0	1	0	0	0	0	0	1	4		0	1	1	1	0	1	0	0	1	0	0	1	0	0	0	0	1	1	0	0	8
56	2	21	2	0	2		1	0	0	0	0	1	0	0	0	0	0	0	0	0	0	0	1	0	0	1	4		1	1	1	0	0	1	1	0	0	1	1	0	1	1	1	0	1	0	1	1	13
57	2	20	2	0	2		1	1	0	0	1	1	1	0	1	1	0	1	0	1	1	1	0	1	1	0	13		0	1	1	1	0	1	1	0	1	1	1	0	1	1	1	0	0	1	1	0	13
58	2	20	2	0	2		1	0	0	0	1	1	1	1	0	0	0	1	0	0	0	1	1	1	0	1	10		1	1	1	0	1	1	1	0	0	0	0	0	1	1	0	0	0	1	1	0	10
60	2	22	2	0	2		1	0	0	0	0	1	0	1	1	0	0	0	0	1	0	0	0	1	0	1	7		0	1	1	1	1	1	1	1	0	0	1	1	1	0	1	1	0	1	1	1	15
61 a6	1	23	2	1	2		1	1	1	1	1	1	1	0	0	1	0	0	1	1	1	0	0	0	1	1	13		1	1	1	1	1	0	1	1	1	1	1	1	1	1	1	0	0	1	1	1	17
62 a7	2	51	2	1	2		1	1	1	1	0	1	1	1	1	1	1	0	1	1	1	1	0	1	1	1	17		1	1	1	1	0	1	0	1	1	0	1	0	0	1	1	0	1	1	1	0	13
63 a8	1	51	2	1	2		1	1	1	1	1	1	1	1	0	1	1	1	1	1	1	0	1	1	1	1	18		1	1	1	1	1	1	1	1	1	1	1	1	1	1	1	0	1	1	1	1	19
64 a1	2	21	1	0	2		1	1	0	1	0	1	1	1	1	1	1	0	1	0	1	0	1	1	1	1	15		1	1	1	1	0	0	1	1	0	0	1	1	1	1	1	0	0	0	0	1	12
65 a2	1	21	1	0	2		1	0	1	1	1	1	1	1	0	1	1	1	1	1	0	0	1	1	1	1	16		1	1	1	1	0	1	0	0	1	1	1	0	0	1	0	1	0	1	0	1	12
66 a3	1	22	1	0	1		1	1	1	0	1	0	1	1	1	1	1	0	1	1	1	0	1	1	1	0	15		0	1	1	1	0	1	1	0	1	0	1	0	1	0	1	0	1	1	1	1	13
67 a4	2	20	1	0	1		1	1	1	0	0	1	1	1	0	1	1	1	1	1	0	0	1	1	1	1	15		0	1	0	1	0	0	0	0	1	0	1	1	1	1	0	1	1	0	1	0	10
68 a5	1	21	1	1	1		1	1	0	0	1	0	1	1	1	1	0	0	0	0	0	0	1	1	1	1	11		0	1	1	1	0	0	0	0	1	1	1	1	0	1	1	0	0	1	0	1	11
							53	41	51	44	42	55	51	46	34	40	47	42	44	52	38	41	44	46	46	50			41	52	55	45	34	51	43	39	55	40	57	44	43	45	47	34	45	40	44	44	Mean
																																																	SD
																																																	Min
							Stereotypicality scores
					1		0.7	0.8	1.6	0.3	1.3	0.8	2.8	4.5	4	0.6	0.9	4.2	2.1	0.7	3.5	1.3	0.4	1	3.9	4			4	3.3	2.2	2.1	2.5	2.3	2.2	0.7	1.8	2.9	4.3	1.4	3.1	2	4.5	1.9	3.1	4	3.8	2.7
					2		0.9	0.8	0.2	1.6	0.6	2.5	1	0.2	3.5	0.6	1.8	1.2	1.1	4.7	3.4	2.9	2.5	0	1.8	0.3			2.4	4.3	1.4	1.5	2.3	3.9	2.7	4.2	1.5	1.5	2.7	3.3	2.1	2.4	0.9	1.3	3.4	3.5	2.4	3.5
					3		0.9	0.2	1.8	3.4	0.6	0.6	0.8	0.3	0.1	1	2.4	0.6	2.1	0.4	1.3	0	2.9	0.9	1.2	3.2			1.3	1.5	1.5	4.2	2.7	2.9	1.6	3.1	2.5	2.1	3.5	3.8	2.2	1.6	2.3	1.9	2.1	1.7	1.4	1.5
					4		1.1	1	4.1	3.8	0.5	2.5	1.1	4.6	1.6	1	3	0.1	1.5	2	0.5	5	0.6	1.1	3.6	0.5			2.4	2.9	2.3	0.7	2.7	1.4	3.3	3.2	2.1	1.9	3.9	2.8	2.9	2.5	1.4	3.9	1.8	1.7	3.3	2.6
																											Max Stereo																						Max Stereo
					Max Stereo		1.1	1	4.1	3.8	1.3	2.5	2.8	4.6	4	1	3	4.2	2.1	4.7	3.5	5	2.9	1.1	3.9	4	60.6		4	4.3	2.3	4.2	2.7	3.9	3.3	4.2	2.5	2.9	4.3	3.8	3.1	2.5	4.5	3.9	3.4	4	3.8	3.5	71.1
							Stereotypicality:
					correct answer		0.9	0.2	1.8	1.6	0.6	0.6	2.8	4.5	3.5	0.6	1.8	1.2	1.5	2	1.3	2.9	0.4	1.1	3.9	3.2	36.4		1.3	4.3	1.4	1.5	2.7	2.9	1.6	3.1	1.8	1.5	4.3	3.3	3.1	1.6	1.4	1.9	3.1	1.7	3.8	2.6	48.9
					other answers		0.9	0.866667	1.96667	2.5	0.8	1.93333	0.966667	1.7	1.9	0.866667	2.1	1.63333	1.76667	1.93333	2.46667	2.1	2	0.633333	2.2	1.6	32.8333		2.93333	2.56667	2	2.33333	2.5	2.53333	2.73333	2.7	2.03333	2.3	3.36667	2.66667	2.4	2.3	2.56667	2.36667	2.43333	3.06667	2.36667	2.56667	50.7333
					difference (correct-other)		0	-0.666667	-0.166667	-0.9	-0.2	-1.33333	1.83333	2.8	1.6	-0.266667	-0.3	-0.433333	-0.266667	0.0666667	-1.16667	0.8	-1.6	0.466667	1.7	1.6			-1.63333	1.73333	-0.6	-0.833333	0.2	0.366667	-1.13333	0.4	-0.233333	-0.8	0.933333	0.633333	0.7	-0.7	-1.16667	-0.466667	0.666667	-1.36667	1.43333	0.0333333
					rank (correct answer)		2	4	2	3	2	4	1	2	2	3	3	2	3	2	3	2	4	1	1	2			4	1	4	3	1	2	4	3	3	4	1	2	1	4	3	2	2	3	1	3
							Item analysis approach to answering Bob's question:
				Standard (no enlightenment)	No label		0.75	0.5	0.8125	0.5	0.5	0.8125	0.625	0.75	0.5	0.625	0.8125	0.875	0.75	0.875	0.5	0.5625	0.5625	0.5625	0.75	0.5625	0.659375		0.625	0.875	0.9375	0.8125	0.5625	0.8125	0.8125	0.5	0.625	0.5	0.8125	0.625	0.6875	0.6875	0.8125	0.5	0.5	0.5625	0.5625	0.6875	0.675
					Label		0.8125	0.5625	0.4375	0.3125	0.5	0.6875	0.75	0.625	0.3125	0.5	0.3125	0.3125	0.5625	0.5625	0.4375	0.3125	0.5625	0.75	0.5	0.6875	0.525		0.25	0.8125	0.5	0.375	0.5	0.5625	0.375	0.3125	0.875	0.4375	0.8125	0.4375	0.5625	0.5625	0.4375	0.3125	0.75	0.3125	0.75	0.375	0.515625
					Effect		-0.0625	-0.0625	0.375	0.1875	0	0.125	-0.125	0.125	0.1875	0.125	0.5	0.5625	0.1875	0.3125	0.0625	0.25	0	-0.1875	0.25	-0.125	0.134375		0.375	0.0625	0.4375	0.4375	0.0625	0.25	0.4375	0.1875	-0.25	0.0625	0	0.1875	0.125	0.125	0.375	0.1875	-0.25	0.25	-0.1875	0.3125	0.159375
				Enlightenment	No label		0.75	0.75	0.9375	0.9375	0.75	0.9375	0.875	0.6875	0.6875	0.625	0.9375	0.75	0.5625	0.8125	0.5625	0.875	0.9375	0.8125	0.75	0.875	0.790625		0.9375	0.8125	1	0.9375	0.5625	0.875	0.75	0.9375	1	0.6875	1	0.8125	0.8125	0.875	0.875	0.5625	0.8125	0.875	0.875	0.875	0.84375
					Label		1	0.75	1	1	0.875	1	0.9375	0.8125	0.625	0.75	0.875	0.6875	0.875	1	0.875	0.8125	0.6875	0.75	0.875	1	0.859375		0.75	0.75	1	0.6875	0.5	0.9375	0.75	0.6875	0.9375	0.875	0.9375	0.875	0.625	0.6875	0.8125	0.75	0.75	0.75	0.5625	0.8125	0.771875
					Effect		-0.25	0	-0.0625	-0.0625	-0.125	-0.0625	-0.0625	-0.125	0.0625	-0.125	0.0625	0.0625	-0.3125	-0.1875	-0.3125	0.0625	0.25	0.0625	-0.125	-0.125	-0.06875		0.1875	0.0625	0	0.25	0.0625	-0.0625	0	0.25	0.0625	-0.1875	0.0625	-0.0625	0.1875	0.1875	0.0625	-0.1875	0.0625	0.125	0.3125	0.0625	0.071875
							Correlations (stereotype score of the correct answer with various performance measures):
							Alan	Greg	Both
				Standard (no enlightenment)	No label		0.0948268	0.00188056	0.0664672			pos. correlation:			the more stereotypical the correct answer, the higher the performance (not expected)
					Label		-0.0987961	0.582759	0.212303			pos. correlation:			the more stereotypical the correct answer, the higher the performance (expected)
					Effect		0.141709	-0.516802	-0.134524			pos. correlation:			the more stereotypical the correct answer, the stronger the stereotype effect (opposite expected)
																									Critical expectations:
				Enlightenment	No label		-0.037421	0.0222171	0.0481799			pos. correlation:			the more stereotypical the correct answer, the higher the performance (not expected)										Hartmut	Bob
					Label		0.0455129	-0.13922	-0.12721			pos. correlation:			the more stereotypical the correct answer, the higher the performance										zero	negative (=hypercorrection)
					Effect		-0.0723988	0.155138	0.14904			pos. correlation:			the more stereotypical the correct answer, the stronger the stereotype effect										zero	positive (=hypercorrection)
							Correlations (stereotype difference score with various performance measures):
							Alan	Greg	Both
				Standard (no enlightenment)	No label		0.0207735	0.00165372	0.00468218			pos. correlation:			the more stereotypical the correct answer (relative to the other answer options), the higher the performance (not expected)
					Label		0.183968	0.675171	0.414228			pos. correlation:			the more stereotypical the correct answer (relative to the other answer options), the higher the performance (expected)
					Effect		-0.130841	-0.599096	-0.345191			pos. correlation:			the more stereotypical the correct answer (relative to the other answer options), the stronger the stereotype effect (opposite expected)
																															Critical expectations:
				Enlightenment	No label		-0.129234	-0.0142507	-0.102068			pos. correlation:			the more stereotypical the correct answer (relative to the other answer options), the higher the performance (not expected)																Hartmut	Bob
					Label		-0.0389009	-0.143627	-0.0376652			pos. correlation:			the more stereotypical the correct answer (relative to the other answer options), the higher the performance																zero	negative (=hypercorrection)
					Effect		-0.080338	0.125387	-0.0514992			pos. correlation:			the more stereotypical the correct answer (relative to the other answer options), the stronger the stereotype effect																zero	positive (=hypercorrection)
							0.9	0.2	1.8	1.6	0.6	0.6	2.8	4.5	3.5	0.6	1.8	1.2	1.5	2	1.3	2.9	0.4	1.1	3.9	3.2	1.3	4.3	1.4	1.5	2.7	2.9	1.6	3.1	1.8	1.5	4.3	3.3	3.1	1.6	1.4	1.9	3.1	1.7	3.8	2.6
							0	-0.666667	-0.166667	-0.9	-0.2	-1.33333	1.83333	2.8	1.6	-0.266667	-0.3	-0.433333	-0.266667	0.0666667	-1.16667	0.8	-1.6	0.466667	1.7	1.6	-1.63333	1.73333	-0.6	-0.833333	0.2	0.366667	-1.13333	0.4	-0.233333	-0.8	0.933333	0.633333	0.7	-0.7	-1.16667	-0.466667	0.666667	-1.36667	1.43333	0.0333333
							0.75	0.5	0.8125	0.5	0.5	0.8125	0.625	0.75	0.5	0.625	0.8125	0.875	0.75	0.875	0.5	0.5625	0.5625	0.5625	0.75	0.5625	0.625	0.875	0.9375	0.8125	0.5625	0.8125	0.8125	0.5	0.625	0.5	0.8125	0.625	0.6875	0.6875	0.8125	0.5	0.5	0.5625	0.5625	0.6875
							0.8125	0.5625	0.4375	0.3125	0.5	0.6875	0.75	0.625	0.3125	0.5	0.3125	0.3125	0.5625	0.5625	0.4375	0.3125	0.5625	0.75	0.5	0.6875	0.25	0.8125	0.5	0.375	0.5	0.5625	0.375	0.3125	0.875	0.4375	0.8125	0.4375	0.5625	0.5625	0.4375	0.3125	0.75	0.3125	0.75	0.375
							-0.0625	-0.0625	0.375	0.1875	0	0.125	-0.125	0.125	0.1875	0.125	0.5	0.5625	0.1875	0.3125	0.0625	0.25	0	-0.1875	0.25	-0.125	0.375	0.0625	0.4375	0.4375	0.0625	0.25	0.4375	0.1875	-0.25	0.0625	0	0.1875	0.125	0.125	0.375	0.1875	-0.25	0.25	-0.1875	0.3125
							0.75	0.75	0.9375	0.9375	0.75	0.9375	0.875	0.6875	0.6875	0.625	0.9375	0.75	0.5625	0.8125	0.5625	0.875	0.9375	0.8125	0.75	0.875	0.9375	0.8125	1	0.9375	0.5625	0.875	0.75	0.9375	1	0.6875	1	0.8125	0.8125	0.875	0.875	0.5625	0.8125	0.875	0.875	0.875
							1	0.75	1	1	0.875	1	0.9375	0.8125	0.625	0.75	0.875	0.6875	0.875	1	0.875	0.8125	0.6875	0.75	0.875	1	0.75	0.75	1	0.6875	0.5	0.9375	0.75	0.6875	0.9375	0.875	0.9375	0.875	0.625	0.6875	0.8125	0.75	0.75	0.75	0.5625	0.8125
							-0.25	0	-0.0625	-0.0625	-0.125	-0.0625	-0.0625	-0.125	0.0625	-0.125	0.0625	0.0625	-0.3125	-0.1875	-0.3125	0.0625	0.25	0.0625	-0.125	-0.125	0.1875	0.0625	0	0.25	0.0625	-0.0625	0	0.25	0.0625	-0.1875	0.0625	-0.0625	0.1875	0.1875	0.0625	-0.1875	0.0625	0.125	0.3125	0.0625
