# Supplementary material for: Enlightenment beats prejudice: The reversibility of stereotype-induced memory distortion
Source: Psychon Bull Rev. 2019 Jan 2;26(3):1001–7. doi: 10.3758/s13423-018-1541-7 (PMC6557864; doi:10.3758/s13423-018-1541-7)
Supplement: Supplementary file 1 — (ZIP 2.02 mb) [file 13423_2018_1541_MOESM1_ESM.zip › supplementary 11-27-18/Stereotype reversibility full data.xlsx]

## Sheet: Sheet1
							Memory test time 1 - Alan			Numbers are responses in order																																						Memory test time 1 - Greg
Participant	gender	age	context	condition	counter		Q1	Conf 1	Q2	Conf 2	Q3	Conf 3	Q4	Conf 4	Q5	Conf 5	Q6	Conf 6	Q7	Conf 7	Q8	Conf 8	Q9	Conf 9	Q10	Conf 10	Q11	Conf 11	Q12	Conf 12	Q13	Conf 13	Q14	Conf 14	Q15	Conf 15	Q16	Conf 16	Q17	Conf 17	Q18	Conf 18	Q19	Conf 19	Q20	Conf 20		Q1	Conf 1
1	Male	20	Uni	stereo discred	Greg First		3	5	3	5	3	5	2	5	3	5	3	5	1	5	2	4	2	5	3	4	2	5	1	2	4	5	4	2	3	5	2	5	1	2	4	5	2	2	2	3		3	5
2	Male	19	Uni	stereo discred	Greg First		3	5	3	5	3	2	2	4	3	4	3	3	1	5	1	4	4	1	3	1	2	5	1	1	4	5	4	3	3	5	2	2	1	2	4	5	1	3	3	5		3	5
3	Female	20	Uni	stereo discred	Greg First		3	4	3	5	3	5	4	3	3	4	3	5	1	5	1	5	2	5	2	5	4	3	1	4	4	5	4	5	1	2	2	5	3	1	4	3	1	5	3	5		3	5
4	Female	20	Uni	stereo discred	Greg First		3	5	3	5	3	4	2	5	3	2	4	2	1	5	1	5	2	5	2	5	2	5	2	5	1	5	4	5	3	5	2	5	1	5	4	5	1	5	3	5		3	5
5	Female	22	Uni	stereo discred	Greg First		3	5	3	5	3	3	2	5	3	5	3	5	1	5	1	5	2	5	2	5	2	5	2	5	4	4	4	5	3	5	2	5	1	5	4	5	1	5	3	5		3	5
6	Female	20	Uni	stereo discred	Greg First		3	5	3	5	3	4	2	5	3	4	3	5	1	5	1	5	2	5	2	5	2	5	2	5	4	5	4	5	3	5	2	5	1	5	2	3	1	5	3	5		3	5
7	Male	18	Uni	stereo discred	Greg First		3	5	3	5	3	5	2	5	3	5	3	5	1	5	1	5	2	5	2	5	2	5	2	5	4	5	4	5	3	5	2	4	1	5	4	5	1	3	3	5		3	5
8	Male	20	Uni	stereo discred	Greg First		3	5	3	5	3	5	2	5	3	5	3	5	1	5	1	5	2	5	2	5	2	5	2	5	4	5	4	5	3	5	2	5	1	2	4	5	1	5	3	5		3	5
9	Male	18	Uni	stereo discred	Greg First		3	5	3	3	3	3	4	2	2	2	3	4	1	5	1	4	2	4	1	1	4	2	1	2	4	5	4	5	3	4	2	5	1	4	4	3	1	2	3	5		3	4
10	Female	56	Home	stereo discred	Greg First		3	5	2	3	4	5	4	5	2	3	4	5	1	5	1	5	1	5	4	5	1	3	1	5	3	5	2	5	1	5	4	5	3	5	4	3	4	3	1	5		3	5
11	Male	59	Home	stereo discred	Greg First		3	5	3	5	3	3	4	4	1	1	4	5	1	5	4	5	1	2	3	2	3	3	2	3	3	3	2	4	2	4	4	4	3	5	4	2	1	5	1	5		3	5
12	Male	24	Home	stereo discred	Greg First		3	5	3	5	3	3	4	2	3	4	3	4	1	4	1	2	1	2	2	3	4	3	1	3	4	4	4	3	1	2	2	4	3	2	4	4	1	3	3	3		3	4
13	Female	20	Home	stereo discred	Greg First		3	3	3	4	4	1	4	2	3	3	3	4	1	5	1	1	1	1	1	1	4	2	1	2	4	3	4	3	3	2	2	3	1	3	4	4	4	4	3	2		3	4
14	Male	51	Home	stereo discred	Greg First		3	5	3	5	3	4	2	4	3	4	3	4	1	5	1	3	2	3	2	3	4	4	1	3	4	2	4	3	3	2	2	3	1	3	4	4	1	4	3	4		3	5
15	Female	51	Home	stereo discred	Greg First		3	5	3	5	3	5	2	4	3	5	3	4	1	5	1	3	2	1	2	2	4	1	2	3	4	4	4	5	1	2	4	1	3	2	4	5	1	4	3	3		3	4
16	Male	19	Uni	stereo discred	Alan First		3	3	3	4	3	2	2	3	3	4	3	3	1	4	1	4	2	3	2	4	2	3	2	5	4	5	4	4	3	4	2	4	1	5	4	4	1	3	3	4		1	4
17	Female	21	Uni	stereo discred	Alan First		3	5	2	3	3	4	2	5	3	3	4	4	1	5	1	2	1	2	2	2	2	4	2	4	3	1	4	4	3	5	2	3	1	4	4	5	1	5	3	4		1	3
18	Male	20	Uni	stereo discred	Alan First		3	4	2	2	3	1	2	2	3	1	1	1	1	5	2	2	2	5	2	5	2	5	2	5	1	1	4	5	1	5	2	5	2	5	4	1	1	5	3	5		1	5
19	Female	20	Uni	stereo discred	Alan First		3	5	2	2	3	4	2	1	3	4	3	5	1	5	1	5	2	2	2	3	2	5	2	5	1	1	4	5	3	5	2	5	1	5	1	1	1	4	3	5		1	3
20	Male	23	Uni	stereo discred	Alan First		3	5	1	3	3	5	2	5	3	5	3	5	1	5	2	4	1	3	2	5	2	5	2	2	4	5	4	3	1	4	2	5	1	4	3	1	1	3	3	5		1	3
21	Female	21	Uni	stereo discred	Alan First		3	4	3	4	3	3	2	4	3	4	3	4	1	5	1	3	2	3	4	1	2	2	2	1	4	4	4	4	2	2	2	4	1	3	4	4	1	4	3	4		1	3
22	Female	22	Home	stereo discred	Alan First		3	5	3	4	3	3	2	4	3	4	3	4	1	5	1	2	2	2	2	3	2	2	1	4	4	5	4	5	3	3	2	3	1	3	4	4	1	2	3	3		1	2
23	Male	21	Home	stereo discred	Alan First		3	5	3	5	3	4	2	3	3	5	3	5	1	5	1	3	2	2	3	1	4	1	2	4	4	5	4	5	3	2	2	3	1	2	4	4	1	3	3	1		1	1
24	Female	47	Home	stereo discred	Alan First		3	5	3	5	3	3	3	3	3	5	3	5	1	5	1	2	2	4	2	3	2	2	2	5	4	4	4	3	2	1	1	1	1	2	4	5	1	3	2	2		2	2
25	Male	50	Home	stereo discred	Alan First		3	4	3	5	3	5	2	5	3	4	3	4	1	5	2	1	1	1	2	3	2	3	1	3	4	3	1	1	3	1	2	2	1	4	4	5	1	2	3	3		3	3
26	Male	21	Home	stereo discred	Alan First		3	4	3	4	3	4	2	5	3	5	3	5	1	5	2	2	1	3	1	1	2	3	2	4	4	4	4	3	1	2	3	1	1	4	4	3	1	5	3	4		1	2
27	Female	46	Home	stereo discred	Alan First		3	5	4	2	3	5	2	3	3	5	3	5	1	5	2	2	1	3	2	3	2	2	2	5	1	1	4	3	1	1	2	3	1	3	3	2	4	2	3	5		1	1
28	Female	19	Home	stereo discred	Alan First		3	4	4	2	3	5	2	4	3	4	3	5	1	2	1	2	2	4	2	4	2	3	2	2	4	2	1	1	3	2	2	4	1	2	4	3	1	5	3	2		2	1
29	Female	19	Home	stereo discred	Alan First		3	1	1	1	3	3	2	3	3	5	3	4	3	2	2	2	1	3	2	4	2	4	2	3	2	2	4	4	3	2	2	4	1	3	4	5	1	4	3	4		1	2
30	Male	27	Home	stereo discred	Alan First		3	5	3	5	3	5	2	5	3	5	1	2	1	4	2	2	2	4	2	4	2	4	2	4	4	5	4	5	3	5	2	5	1	5	4	5	1	5	3	5		3	5
31	Female	20	Uni	No Discred	Alan First		3	5	3	5	3	5	3	4	3	5	3	5	1	5	1	5	2	4	2	3	2	4	1	5	4	5	4	5	1	2	4	2	1	5	4	5	1	2	3	5		2	5
32	Male	20	Uni	No Discred	Alan First		3	5	3	4	3	5	2	4	3	4	3	5	1	5	1	5	2	4	2	5	2	4	4	2	4	5	4	5	3	4	2	4	1	5	4	5	1	5	3	5		1	5
33	Female	19	Uni	No Discred	Alan First		3	4	3	3	1	3	2	5	3	5	3	5	1	5	1	5	4	4	2	4	2	4	2	4	4	5	4	5	1	3	2	4	1	3	4	5	1	5	3	5		1	5
34	Female	22	Uni	No Discred	Alan First		3	4	3	4	3	3	2	4	3	5	3	5	1	4	1	3	2	3	2	3	4	2	2	3	4	4	4	5	2	2	2	2	2	2	4	4	1	4	3	4		1	3
35	Female	30	Uni	No Discred	Alan First		3	5	3	3	3	5	2	3	3	5	3	5	1	3	1	2	1	1	4	1	2	1	1	5	4	5	4	5	2	1	2	4	1	3	4	2	1	5	3	4		3	5
36	Female	29	Home	No Discred	Alan First		3	4	3	4	3	4	2	3	2	1	3	4	1	4	1	3	2	2	2	4	2	3	2	2	1	2	4	5	3	3	2	5	1	5	4	5	1	5	3	4		2	1
37	Female	43	Home	No Discred	Alan First		1	1	3	4	3	4	3	2	3	5	3	5	1	4	1	4	2	4	1	1	2	2	1	5	4	5	4	5	1	1	4	2	1	3	4	4	1	3	3	1		1	2
38	Female	21	home	No Discred	Alan First		3	5	1	4	3	4	4	3	3	3	3	5	1	4	1	4	1	4	2	3	2	4	2	4	4	4	4	4	2	4	2	4	1	3	4	4	1	3	1	3		1	3
39	male	20	home	No Discred	Alan First		3	4	1	3	3	4	4	4	1	2	3	4	1	4	1	3	1	3	2	4	2	4	2	3	4	4	4	4	1	3	4	2	1	4	4	4	1	3	1	4		2	3
40	Female	20	Home	No Discred	Alan First		3	4	1	3	3	3	2	3	4	3	2	3	3	2	1	4	3	1	1	2	1	3	1	3	4	4	1	2	2	4	2	3	1	4	4	4	1	3	1	5		2	4
41	Female	19	Home	No Discred	Alan First		3	2	1	3	3	4	2	3	4	3	3	5	1	4	1	4	1	4	4	1	4	2	4	3	4	4	1	2	2	4	2	4	4	1	3	2	1	3	1	4		3	2
42	Female	20	home	No Discred	Alan First		3	3	3	4	4	5	2	3	3	3	4	4	3	2	3	1	1	3	1	3	2	3	1	4	2	2	4	5	3	3	3	3	1	4	4	5	2	2	3	5		1	4
43	Female	20	Home	No Discred	Alan First		3	5	3	3	4	3	2	3	3	4	3	4	3	3	2	3	2	3	2	4	2	4	1	4	4	4	4	5	3	3	4	3	1	3	4	5	4	3	3	4		3	3
44	Female	21	Home	No Discred	Alan First		3	5	3	4	3	4	3	4	5	3	2	5	1	2	2	4	2	2	2	4	3	3	2	3	4	4	3	3	2	2	1	3	4	3	3	3	1	4	1	3		1	5
45	male	22	Home	No Discred	Alan First		3	5	4	3	3	5	4	3	3	4	4	3	1	4	1	5	3	2	2	5	2	3	2	4	1	2	1	3	1	3	2	4	3	3	1	3	1	3	1	4		3	3
46	Female	20	Uni	No Discred	Greg First		3	5	3	4	3	4	2	5	3	5	3	5	1	5	1	5	1	1	2	5	2	1	1	4	4	5	2	1	3	5	4	1	1	1	2	1	1	4	1	1		3	5
47	Female	20	Uni	No Discred	Greg First		3	2	4	1	1	2	4	2	3	1	3	2	1	5	1	5	1	2	2	3	4	2	1	2	4	5	4	5	3	5	1	3	2	2	4	5	1	4	3	5		3	4
48	Female	20	Uni	No Discred	Greg First		3	5	3	4	3	5	2	5	3	5	3	5	1	5	2	2	4	2	1	1	4	1	1	1	2	1	4	5	1	1	4	4	2	2	4	1	4	1	2	1		3	3
49	Female	18	Uni	No Discred	Greg First		3	5	3	5	3	3	2	5	2	1	3	3	1	5	1	5	1	1	1	3	2	5	2	5	4	5	4	5	3	5	2	4	1	5	4	5	1	5	3	5		3	5
50	Female	23	uni	No Discred	Greg First		3	5	3	5	3	5	2	5	3	5	3	5	1	5	1	5	2	5	2	5	2	5	2	5	4	5	4	5	3	5	2	5	1	5	4	5	1	5	3	5		3	5
51	male	21	Home	No Discred	Greg First		3	5	1	5	3	5	4	5	3	5	3	5	3	3	4	4	4	3	4	3	4	3	4	2	2	3	4	5	3	4	4	2	1	4	1	2	1	5	3	3		1	3
52	Female	20	Home	No Discred	Greg First		3	5	3	5	4	4	2	2	4	3	3	5	2	3	1	5	2	2	1	3	2	5	1	4	1	3	4	5	1	5	2	3	3	3	4	2	4	4	1	5		3	3
53	Female	20	Home	No Discred	Greg First		3	5	3	5	4	3	2	3	3	5	3	5	1	5	4	3	2	4	4	3	4	4	4	3	4	5	2	3	2	3	4	4	1	4	2	3	1	4	2	2		4	2
54	Female	23	Home	No Discred	Greg First		3	5	3	4	4	4	4	5	3	4	4	3	1	5	1	5	2	3	2	2	4	4	1	3	2	3	4	4	3	4	4	5	1	5	4	4	2	3	3	3		2	4
55	male	20	Home	No Discred	Greg First		3	5	3	4	3	4	3	5	1	3	4	3	1	5	1	4	4	3	1	2	2	5	1	3	1	3	4	5	3	2	2	3	1	3	3	2	1	4	1	4		3	3
56	Female	21	Home	No Discred	Greg First		3	4	1	5	3	5	3	4	4	2	3	5	3	3	2	3	1	5	3	4	4	2	1	4	4	5	4	3	3	3	4	4	3	2	1	3	4	3	3	3		2	3
57	Female	20	Home	No Discred	Greg First		1	3	1	5	4	4	2	4	1	3	3	5	1	4	4	4	2	2	2	5	3	4	1	4	3	4	2	4	1	3	4	3	2	3	2	4	4	3	1	4		3	4
58	Female	20	Home	No Discred	Greg First		3	5	1	4	3	5	3	5	4	3	4	4	1	5	2	2	1	4	2	5	2	3	2	3	4	4	2	3	1	4	2	3	1	3	4	4	1	5	1	4		3	4
59	Female	21	Home	No Discred	Greg First		2	3	1	5	4	3	2	3	3	5	2	3	2	4	1	5	1	5	2	4	3	5	1	2	3	3	2	4	3	3	2	4	3	2	4	4	1	5	1	4		3	5
60	Female	22	Home	No Discred	Greg First		3	5	4	1	3	5	4	2	3	5	3	2	1	3	4	1	2	3	2	2	4	3	1	3	4	2	4	5	3	4	4	2	1	4	2	1	1	3	3	1		3	3
61 a6	Male	23	Home	Discred	Greg First		3	5	3	5	4	4	2	5	3	4	2	3	1	5	4	3	1	4	1	1	4	4	1	4	4	5	4	5	3	5	4	4	3	2	1	1	1	3	3	3		3	4
62 a7	Female	51	Home	Discred	Greg First		3	5	3	5	3	4	2	5	2	4	3	5	1	5	1	5	3	2	2	2	2	5	3	4	4	5	4	5	3	5	2	4	2	2	4	5	1	2	3	5		3	4
63 a8	Male	51	Home	Discred	Greg First		3	5	3	5	3	4	2	5	3	5	3	5	1	5	1	5	1	3	2	2	2	4	2	5	4	5	4	5	3	4	4	3	1	5	4	5	1	5	3	5		3	5
64 a1	Female	21	Uni	No Discred	Greg First		3	5	3	5	3	3	2	5	3	5	3	5	1	5	1	5	2	5	2	5	2	5	1	2	4	5	4	2	3	5	2	5	1	1	4	1	1	5	3	5		3	5
65 a2	male	21	Uni	No Discred	Greg First		3	5	1	3	3	5	2	5	3	5	3	5	1	5	1	5	1	4	2	5	2	5	2	5	4	5	4	5	1	3	2	4	1	5	4	5	1	3	3	4		3	5
66 a3	male	22	Uni	No Discred	Alan First		3	5	3	5	3	4	3	1	3	5	1	1	1	5	1	5	2	4	2	3	2	4	1	4	4	5	4	5	3	5	2	1	1	4	4	1	1	4	3	4		3	1
67 a4	female	20	Uni	No Discred	Alan First		3	5	3	4	1	2	2	3	3	5	3	4	1	4	1	3	4	2	2	5	2	2	1	2	4	5	4	4	2	2	2	1	1	3	4	5	1	4	3	2		1	3
68 a5	male	21	Uni	Discred	Alan First		3	5	3	5	3	4	3	4	3	4	3	4	1	5	1	5	2	1	2	5	2	5	1	2	4	4	4	4	3	5	4	3	1	4	4	5	1	5	3	5		1	2
	Disc - G	Disc - A	NoD - A	NoD - G
Uni	9	7	7	7	30		Correct answer																																									Correct answer
Home	9	9	10	10	38
							3		3		3		2		3		3		1		1		2		2		2		2		4		4		3		2		1		4		1		3			3
																																														Correct ans
1	1	20	1	1	2		1		1		1		1		1		1		1		0		1		0		1		0		1		1		1		1		1		1		0		0	15		1
2	1	19	1	1	2		1		1		1		1		1		1		1		1		0		0		1		0		1		1		1		1		1		1		1		1	17		1
3	2	20	1	1	2		1		1		1		0		1		1		1		1		1		1		0		0		1		1		0		1		0		1		1		1	15		1
4	2	20	1	1	2		1		1		1		1		1		0		1		1		1		1		1		1		0		1		1		1		1		1		1		1	18		1
5	2	22	1	1	2		1		1		1		1		1		1		1		1		1		1		1		1		1		1		1		1		1		1		1		1	20		1
6	2	20	1	1	2		1		1		1		1		1		1		1		1		1		1		1		1		1		1		1		1		1		0		1		1	19		1
7	1	18	1	1	2		1		1		1		1		1		1		1		1		1		1		1		1		1		1		1		1		1		1		1		1	20		1
8	1	20	1	1	2		1		1		1		1		1		1		1		1		1		1		1		1		1		1		1		1		1		1		1		1	20		1
9	1	18	1	1	2		1		1		1		0		0		1		1		1		1		0		0		0		1		1		1		1		1		1		1		1	15		1
10	2	56	2	1	2		1		0		0		0		0		0		1		1		0		0		0		0		0		0		0		0		0		1		0		0	4		1
11	1	59	2	1	2		1		1		1		0		0		0		1		0		0		0		0		1		0		0		0		0		0		1		1		0	7		1
12	1	24	2	1	2		1		1		1		0		1		1		1		1		0		1		0		0		1		1		0		1		0		1		1		1	14		1
13	2	20	2	1	2		1		1		0		0		1		1		1		1		0		0		0		0		1		1		1		1		1		1		0		1	13		1
14	1	51	2	1	2		1		1		1		1		1		1		1		1		1		1		0		0		1		1		1		1		1		1		1		1	18		1
15	2	51	2	1	2		1		1		1		1		1		1		1		1		1		1		0		1		1		1		0		0		0		1		1		1	16		1
16	1	19	1	1	1		1		1		1		1		1		1		1		1		1		1		1		1		1		1		1		1		1		1		1		1	20		0
17	2	21	1	1	1		1		0		1		1		1		0		1		1		0		1		1		1		0		1		1		1		1		1		1		1	16		0
18	1	20	1	1	1		1		0		1		1		1		0		1		0		1		1		1		1		0		1		0		1		0		1		1		1	14		0
19	2	20	1	1	1		1		0		1		1		1		1		1		1		1		1		1		1		0		1		1		1		1		0		1		1	17		0
20	1	23	1	1	1		1		0		1		1		1		1		1		0		0		1		1		1		1		1		0		1		1		0		1		1	15		0
21	2	21	1	1	1		1		1		1		1		1		1		1		1		1		0		1		1		1		1		0		1		1		1		1		1	18		0
22	2	22	2	1	1		1		1		1		1		1		1		1		1		1		1		1		0		1		1		1		1		1		1		1		1	19		0
23	1	21	2	1	1		1		1		1		1		1		1		1		1		1		0		0		1		1		1		1		1		1		1		1		1	18		0
24	2	47	2	1	1		1		1		1		0		1		1		1		1		1		1		1		1		1		1		0		0		1		1		1		0	16		0
25	1	50	2	1	1		1		1		1		1		1		1		1		0		0		1		1		0		1		0		1		1		1		1		1		1	16		1
26	1	21	2	1	1		1		1		1		1		1		1		1		0		0		0		1		1		1		1		0		0		1		1		1		1	15		0
27	2	46	2	1	1		1		0		1		1		1		1		1		0		0		1		1		1		0		1		0		1		1		0		0		1	13		0
28	2	19	2	1	1		1		0		1		1		1		1		1		1		1		1		1		1		1		0		1		1		1		1		1		1	18		0
29	2	19	2	1	1		1		0		1		1		1		1		0		0		0		1		1		1		0		1		1		1		1		1		1		1	15		0
30	1	27	2	1	1		1		1		1		1		1		0		1		0		1		1		1		1		1		1		1		1		1		1		1		1	18		1
31	2	20	1	0	1		1		1		1		0		1		1		1		1		1		1		1		0		1		1		0		0		1		1		1		1	16		0
32	1	20	1	0	1		1		1		1		1		1		1		1		1		1		1		1		0		1		1		1		1		1		1		1		1	19		0
33	2	19	1	0	1		1		1		0		1		1		1		1		1		0		1		1		1		1		1		0		1		1		1		1		1	17		0
34	2	22	1	0	1		1		1		1		1		1		1		1		1		1		1		0		1		1		1		0		1		0		1		1		1	17		0
35	2	30	1	0	1		1		1		1		1		1		1		1		1		0		0		1		0		1		1		0		1		1		1		1		1	16		1
36	2	29	2	0	1		1		1		1		1		0		1		1		1		1		1		1		1		0		1		1		1		1		1		1		1	18		0
37	2	43	2	0	1		0		1		1		0		1		1		1		1		1		0		1		0		1		1		0		0		1		1		1		1	14		0
38	2	21	2	0	1		1		0		1		0		1		1		1		1		0		1		1		1		1		1		0		1		1		1		1		0	15		0
39	1	20	2	0	1		1		0		1		0		0		1		1		1		0		1		1		1		1		1		0		0		1		1		1		0	13		0
40	2	20	2	0	1		1		0		1		1		0		0		0		1		0		0		0		0		1		0		0		1		1		1		1		0	9		0
41	2	19	2	0	1		1		0		1		1		0		1		1		1		0		0		0		0		1		0		0		1		0		0		1		0	9		1
42	2	20	2	0	1		1		1		0		1		1		0		0		0		0		0		1		0		0		1		1		0		1		1		0		1	10		0
43	2	20	2	0	1		1		1		0		1		1		1		0		0		1		1		1		0		1		1		1		0		1		1		0		1	14		1
44	2	21	2	0	1		1		1		1		0		0		0		1		0		1		1		0		1		1		0		0		0		0		0		1		0	9		0
45	1	22	2	0	1		1		0		1		0		1		0		1		1		0		1		1		1		0		0		0		1		0		0		1		0	10		1
46	2	20	1	0	2		1		1		1		1		1		1		1		1		0		1		1		0		1		0		1		0		1		0		1		0	14		1
47	2	20	1	0	2		1		0		0		0		1		1		1		1		0		1		0		0		1		1		1		0		0		1		1		1	12		1
48	2	20	1	0	2		1		1		1		1		1		1		1		0		0		0		0		0		0		1		0		0		0		1		0		0	9		1
49	2	18	1	0	2		1		1		1		1		0		1		1		1		0		0		1		1		1		1		1		1		1		1		1		1	17		1
50	2	23	1	0	2		1		1		1		1		1		1		1		1		1		1		1		1		1		1		1		1		1		1		1		1	20		1
51	1	21	2	0	2		1		0		1		0		1		1		0		0		0		0		0		0		0		1		1		0		1		0		1		1	9		0
52	2	20	2	0	2		1		1		0		1		0		1		0		1		1		0		1		0		0		1		0		1		0		1		0		0	10		1
53	2	20	2	0	2		1		1		0		1		1		1		1		0		1		0		0		0		1		0		0		0		1		0		1		0	10		0
54	2	23	2	0	2		1		1		0		0		1		0		1		1		1		1		0		0		0		1		1		0		1		1		0		1	12		0
55	1	20	2	0	2		1		1		1		0		0		0		1		1		0		0		1		0		0		1		1		1		1		0		1		0	11		1
56	2	21	2	0	2		1		0		1		0		0		1		0		0		0		0		0		0		1		1		1		0		0		0		0		1	7		0
57	2	20	2	0	2		0		0		0		1		0		1		1		0		1		1		0		0		0		0		0		0		0		0		0		0	5		1
58	2	20	2	0	2		1		0		1		0		0		0		1		0		0		1		1		1		1		0		0		1		1		1		1		0	11		1
59	2	21	2	0	2		0		0		0		1		1		0		0		1		0		1		0		0		0		0		1		1		0		1		1		0	8		1
60	2	22	2	0	2		1		0		1		0		1		1		1		0		1		1		0		0		1		1		1		0		1		0		1		1	13		1
61	1	23	2	1	2		1		1		0		1		1		0		1		0		0		0		0		0		1		1		1		0		0		0		1		1	10		1
62	2	51	2	1	2		1		1		1		1		0		1		1		1		0		1		1		0		1		1		1		1		0		1		1		1	16		1
63	1	51	2	1	2		1		1		1		1		1		1		1		1		0		1		1		1		1		1		1		0		1		1		1		1	18		1
64	2	21	1	0	2		1		1		1		1		1		1		1		1		1		1		1		0		1		1		1		1		1		1		1		1	19		1
65	1	21	1	0	2		1		0		1		1		1		1		1		1		0		1		1		1		1		1		0		1		1		1		1		1	17		1
66	1	22	1	0	1		1		1		1		0		1		0		1		1		1		1		1		0		1		1		1		1		1		1		1		1	17		1
67	2	20	1	0	1		1		1		0		1		1		1		1		1		0		1		1		0		1		1		0		1		1		1		1		1	16		0
68	1	21	1	1	1		1		1		1		0		1		1		1		1		1		1		1		0		1		1		1		0		1		1		1		1	17		0
	1 = Male		1 = Uni	0 = no discred	1 = Alan first		65		47		55		46		53		52		60		48		35		46		45		32		50		55		39		45		50		53		57		50			38
	2 = Female		2 = Home	1 = discred	2 = Greg first
							0.7		0.8		1.6		0.3		1.3		0.8		2.8		4.5		4		0.6		0.9		4.2		2.1		0.7		3.5		1.3		0.4		1		3.9		4			4
							0.9		0.8		0.2		1.6		0.6		2.5		1		0.2		3.5		0.6		1.8		1.2		1.1		4.7		3.4		2.9		2.5		0		1.8		0.3			2.4
							0.9		0.2		1.8		3.4		0.6		0.6		0.8		0.3		0.1		1		2.4		0.6		2.1		0.4		1.3		0		2.9		0.9		1.2		3.2			1.3
							1.1		1		4.1		3.8		0.5		2.5		1.1		4.6		1.6		1		3		0.1		1.5		2		0.5		5		0.6		1.1		3.6		0.5			2.4
																																														Max Stereo
					Max Stereo		1.1		1		4.1		3.8		1.3		2.5		2.8		4.6		4		1		3		4.2		2.1		4.7		3.5		5		2.9		1.1		3.9		4	60.6		4
																																														stereo scores
1							0.9		0.2		1.8		1.6		0.6		0.6		2.8		0.2		3.5		1		1.8		4.2		1.5		2		1.3		2.9		0.4		1.1		1.8		0.3	30.5		1.3
2							0.9		0.2		1.8		1.6		0.6		0.6		2.8		4.5		1.6		1		1.8		4.2		1.5		2		1.3		2.9		0.4		1.1		3.9		3.2	37.9		1.3
3							0.9		0.2		1.8		3.8		0.6		0.6		2.8		4.5		3.5		0.6		3		4.2		1.5		2		3.5		2.9		2.9		1.1		3.9		3.2	47.5		1.3
4							0.9		0.2		1.8		1.6		0.6		2.5		2.8		4.5		3.5		0.6		1.8		1.2		2.1		2		1.3		2.9		0.4		1.1		3.9		3.2	38.9		1.3
5							0.9		0.2		1.8		1.6		0.6		0.6		2.8		4.5		3.5		0.6		1.8		1.2		1.5		2		1.3		2.9		0.4		1.1		3.9		3.2	36.4		1.3
6							0.9		0.2		1.8		1.6		0.6		0.6		2.8		4.5		3.5		0.6		1.8		1.2		1.5		2		1.3		2.9		0.4		0		3.9		3.2	35.3		1.3
7							0.9		0.2		1.8		1.6		0.6		0.6		2.8		4.5		3.5		0.6		1.8		1.2		1.5		2		1.3		2.9		0.4		1.1		3.9		3.2	36.4		1.3
8							0.9		0.2		1.8		1.6		0.6		0.6		2.8		4.5		3.5		0.6		1.8		1.2		1.5		2		1.3		2.9		0.4		1.1		3.9		3.2	36.4		1.3
9							0.9		0.2		1.8		3.8		0.6		0.6		2.8		4.5		3.5		0.6		3		4.2		1.5		2		1.3		2.9		0.4		1.1		3.9		3.2	42.8		1.3
10							0.9		0.8		4.1		3.8		0.6		2.5		2.8		4.5		4		1		0.9		4.2		2.1		4.7		3.5		5		2.9		1.1		3.6		4	57		1.3
11							0.9		0.2		1.8		3.8		1.3		2.5		2.8		4.6		4		1		2.4		1.2		2.1		4.7		3.4		5		2.9		1.1		3.9		4	53.6		1.3
12							0.9		0.2		1.8		3.8		0.6		0.6		2.8		4.5		4		0.6		3		4.2		1.5		2		3.5		2.9		2.9		1.1		3.9		3.2	48		1.3
13							0.9		0.2		4.1		3.8		0.6		0.6		2.8		4.5		4		0.6		3		4.2		1.5		2		1.3		2.9		0.4		1.1		3.6		3.2	45.3		1.3
14							0.9		0.2		1.8		1.6		0.6		0.6		2.8		4.5		3.5		0.6		3		4.2		1.5		2		1.3		2.9		0.4		1.1		3.9		3.2	40.6		1.3
15							0.9		0.2		1.8		1.6		0.6		0.6		2.8		4.5		3.5		0.6		3		1.2		1.5		2		3.5		5		2.9		1.1		3.9		3.2	44.4		1.3
16							0.9		0.2		1.8		1.6		0.6		0.6		2.8		4.5		3.5		0.6		1.8		1.2		1.5		2		1.3		2.9		0.4		1.1		3.9		3.2	36.4		4
17							0.9		0.8		1.8		1.6		0.6		2.5		2.8		4.5		4		0.6		1.8		1.2		2.1		2		1.3		2.9		0.4		1.1		3.9		3.2	40		4
18							0.9		0.8		1.8		1.6		0.6		0.8		2.8		0.2		3.5		0.6		1.8		1.2		2.1		2		3.5		2.9		2.5		1.1		3.9		3.2	37.8		4
19							0.9		0.8		1.8		1.6		0.6		0.6		2.8		4.5		3.5		0.6		1.8		1.2		2.1		2		1.3		2.9		0.4		1		3.9		3.2	37.5		4
20							0.9		0.8		1.8		1.6		0.6		0.6		2.8		0.2		4		0.6		1.8		1.2		1.5		2		3.5		2.9		0.4		0.9		3.9		3.2	35.2		4
21							0.9		0.2		1.8		1.6		0.6		0.6		2.8		4.5		3.5		1		1.8		1.2		1.5		2		3.4		2.9		0.4		1.1		3.9		3.2	38.9		4
22							0.9		0.2		1.8		1.6		0.6		0.6		2.8		4.5		3.5		0.6		1.8		4.2		1.5		2		1.3		2.9		0.4		1.1		3.9		3.2	39.4		4
23							0.9		0.2		1.8		1.6		0.6		0.6		2.8		4.5		3.5		1		3		1.2		1.5		2		1.3		2.9		0.4		1.1		3.9		3.2	38		4
24							0.9		0.2		1.8		3.4		0.6		0.6		2.8		4.5		3.5		0.6		1.8		1.2		1.5		2		3.4		1.3		0.4		1.1		3.9		0.3	35.8		2.4
25							0.9		0.2		1.8		1.6		0.6		0.6		2.8		0.2		4		0.6		1.8		4.2		1.5		0.7		1.3		2.9		0.4		1.1		3.9		3.2	34.3		1.3
26							0.9		0.2		1.8		1.6		0.6		0.6		2.8		0.2		4		0.6		1.8		1.2		1.5		2		3.5		0		0.4		1.1		3.9		3.2	31.9		4
27							0.9		1		1.8		1.6		0.6		0.6		2.8		0.2		4		0.6		1.8		1.2		2.1		2		3.5		2.9		0.4		0.9		3.6		3.2	35.7		4
28							0.9		1		1.8		1.6		0.6		0.6		2.8		4.5		3.5		0.6		1.8		1.2		1.5		0.7		1.3		2.9		0.4		1.1		3.9		3.2	35.9		2.4
29							0.9		0.8		1.8		1.6		0.6		0.6		0.8		0.2		4		0.6		1.8		1.2		1.1		2		1.3		2.9		0.4		1.1		3.9		3.2	30.8		4
30							0.9		0.2		1.8		1.6		0.6		0.8		2.8		0.2		3.5		0.6		1.8		1.2		1.5		2		1.3		2.9		0.4		1.1		3.9		3.2	32.3		1.3
31							0.9		0.2		1.8		3.4		0.6		0.6		2.8		4.5		3.5		0.6		1.8		4.2		1.5		2		3.5		5		0.4		1.1		3.9		3.2	45.5		2.4
32							0.9		0.2		1.8		1.6		0.6		0.6		2.8		4.5		3.5		0.6		1.8		0.1		1.5		2		1.3		2.9		0.4		1.1		3.9		3.2	35.3		4
33							0.9		0.2		1.6		1.6		0.6		0.6		2.8		4.5		1.6		0.6		1.8		1.2		1.5		2		3.5		2.9		0.4		1.1		3.9		3.2	36.5		4
34							0.9		0.2		1.8		1.6		0.6		0.6		2.8		4.5		3.5		0.6		3		1.2		1.5		2		3.4		2.9		2.5		1.1		3.9		3.2	41.8		4
35							0.9		0.2		1.8		1.6		0.6		0.6		2.8		4.5		4		1		1.8		4.2		1.5		2		3.4		2.9		0.4		1.1		3.9		3.2	42.4		1.3
36							0.9		0.2		1.8		1.6		0.6		0.6		2.8		4.5		3.5		0.6		1.8		1.2		2.1		2		1.3		2.9		0.4		1.1		3.9		3.2	37		2.4
37							0.7		0.2		1.8		3.4		0.6		0.6		2.8		4.5		3.5		0.6		1.8		4.2		1.5		2		3.5		5		0.4		1.1		3.9		3.2	45.3		4
38							0.9		0.8		1.8		3.8		0.6		0.6		2.8		4.5		4		0.6		1.8		1.2		1.5		2		3.4		2.9		0.4		1.1		3.9		4	42.6		4
39							0.9		0.8		1.8		3.8		1.3		0.6		2.8		4.5		4		0.6		1.8		1.2		1.5		2		3.5		5		0.4		1.1		3.9		4	45.5		2.4
40							0.9		0.8		1.8		1.6		0.5		2.5		0.8		4.5		0.1		0.6		0.9		4.2		1.5		0.7		3.4		2.9		0.4		1.1		3.9		4	37.1		2.4
41							0.9		0.8		1.8		1.6		0.5		0.6		2.8		4.5		4		1		3		0.1		1.5		0.7		3.4		2.9		0.6		0.9		3.9		4	39.5		1.3
42							0.9		0.2		4.1		1.6		0.6		2.5		0.8		0.3		4		0.6		1.8		4.2		1.1		2		1.3		0		0.4		1.1		1.8		3.2	32.5		4
43							0.9		0.2		4.1		1.6		0.6		0.6		0.8		0.2		3.5		0.6		1.8		4.2		1.5		2		1.3		5		0.4		1.1		3.6		3.2	37.2		1.3
44							0.9		0.2		1.8		3.4				2.5		2.8		0.2		3.5		0.6		2.4		1.2		1.5		0.4		3.4		1.3		0.6		0.9		3.9		4	35.5		4
45							0.9		1		1.8		3.8		0.6		2.5		2.8		4.5		0.1		0.6		1.8		1.2		2.1		0.7		3.5		2.9		2.9		1		3.9		4	42.6		1.3
46							0.9		0.2		1.8		1.6		0.6		0.6		2.8		4.5		4		0.6		1.8		4.2		1.5		4.7		1.3		5		0.4		0		3.9		4	44.4		1.3
47							0.9		1		1.6		3.8		0.6		0.6		2.8		4.5		4		0.6		3		4.2		1.5		2		1.3		1.3		2.5		1.1		3.9		3.2	44.4		1.3
48							0.9		0.2		1.8		1.6		0.6		0.6		2.8		0.2		1.6		0.6		3		4.2		1.1		2		3.5		5		2.5		1.1		3.6		0.3	37.2		1.3
49							0.9		0.2		1.8		1.6		0.6		0.6		2.8		4.5		4		0.6		1.8		1.2		1.5		2		1.3		2.9		0.4		1.1		3.9		3.2	36.9		1.3
50							0.9		0.2		1.8		1.6		0.6		0.6		2.8		4.5		3.5		0.6		1.8		1.2		1.5		2		1.3		2.9		0.4		1.1		3.9		3.2	36.4		1.3
51							0.9		0.8		1.8		3.8		0.6		0.6		0.8		4.6		1.6		1		3		0.1		1.1		2		1.3		5		0.4		1		3.9		3.2	37.5		4
52							0.9		0.2		4.1		1.6		0.5		0.6		1		4.5		3.5		0.6		1.8		4.2		2.1		2		3.5		2.9		2.9		1.1		3.6		4	45.6		1.3
53							0.9		0.2		4.1		1.6		0.6		0.6		2.8		4.6		3.5		1		3		0.1		1.5		4.7		3.4		5		0.4		0		3.9		0.3	42.2		2.4
54							0.9		0.2		4.1		3.8		0.6		2.5		2.8		4.5		3.5		0.6		3		4.2		1.1		2		1.3		5		0.4		1.1		1.8		3.2	46.6		2.4
55							0.9		0.2		1.8		3.4		1.3		2.5		2.8		4.5		1.6		0.6		1.8		4.2		2.1		2		1.3		2.9		0.4		0.9		3.9		4	43.1		1.3
56							0.9		0.8		1.8		3.4		0.5		0.6		0.8		0.2		4		1		3		4.2		1.5		2		1.3		5		2.9		1		3.6		3.2	41.7		2.4
57							0.7		0.8		4.1		1.6		1.3		0.6		2.8		4.6		3.5		0.6		2.4		4.2		2.1		4.7		3.5		5		2.5		0		3.6		4	52.6		1.3
58							0.9		0.8		1.8		3.4		0.5		2.5		2.8		0.2		4		0.6		1.8		1.2		1.5		4.7		3.5		2.9		0.4		1.1		3.9		4	42.5		1.3
59							0.9		0.8		4.1		1.6		0.6		2.5		1		4.5		4		0.6		2.4		4.2		2.1		4.7		1.3		2.9		2.9		1.1		3.9		4	50.1		1.3
60							0.9		1		1.8		3.8		0.6		0.6		2.8		4.6		3.5		0.6		3		4.2		1.5		2		1.3		5		0.4		0		3.9		3.2	44.7		1.3
61							0.9		0.2		4.1		1.6		0.6		2.5		2.8		4.6		4		0.6		3		4.2		1.5		2		1.3		5		2.9		1		3.9		3.2	49.9		1.3
62							0.9		0.2		1.8		1.6		0.6		0.6		2.8		4.5		0.1		0.6		1.8		0.6		1.5		2		1.3		2.9		2.5		1.1		3.9		3.2	34.5		1.3
63							0.9		0.2		1.8		1.6		0.6		0.6		2.8		4.5		4		0.6		1.8		1.2		1.5		2		1.3		5		0.4		1.1		3.9		3.2	39		1.3
64							0.9		0.2		1.8		1.6		0.6		0.6		2.8		4.5		3.5		0.6		1.8		4.2		1.5		2		1.3		2.9		0.4		1.1		3.9		3.2	39.4		1.3
65							0.9		0.8		1.8		1.6		0.6		0.6		2.8		4.5		4		0.6		1.8		1.2		1.5		2		3.5		2.9		0.4		1.1		3.9		3.2	39.7		1.3
66							0.9		0.2		1.8		3.4		0.6		0.8		2.8		4.5		3.5		0.6		1.8		4.2		1.5		2		1.3		2.9		0.4		1.1		3.9		3.2	41.4		1.3
67							0.9		0.2		1.6		1.6		0.6		0.6		2.8		4.5		1.6		0.6		1.8		4.2		1.5		2		3.4		2.9		0.4		1.1		3.9		3.2	39.4		4
68							0.9		0.2		1.8		3.4		0.6		0.6		2.8		4.5		3.5		0.6		1.8		4.2		1.5		2		1.3		5		0.4		1.1		3.9		3.2	43.3		4
[truncated: 41 more columns]

## Sheet: Sheet2
							Memory test time 2 - Alan			Numbers are responses in order																																						Memory test time 2 - Greg
Participant	gender	age	context	condition	counter		Q1	Conf 1	Q2	Conf 2	Q3	Conf 3	Q4	Conf 4	Q5	Conf 5	Q6	Conf 6	Q7	Conf 7	Q8	Conf 8	Q9	Conf 9	Q10	Conf 10	Q11	Conf 11	Q12	Conf 12	Q13	Conf 13	Q14	Conf 14	Q15	Conf 15	Q16	Conf 16	Q17	Conf 17	Q18	Conf 18	Q19	Conf 19	Q20	Conf 20		Q1	Conf 1
1	Male	20	Uni	stereo discred	Greg First		3	5	4	4	3	4	2	5	3	5	3	4	1	5	1	4	2	4	2	4	2	4	2	4	4	5	4	4	3	4	2	4	1	4	4	4	4	1	3	4		3	3
2	Male	19	Uni	stereo discred	Greg First		3	3	3	4	3	3	2	5	3	1	3	3	1	3	1	5	1	1	3	1	2	2	2	3	4	4	4	3	3	5	1	1	1	3	4	2	1	2	3	5		3	4
3	Female	20	Uni	stereo discred	Greg First		3	5	3	5	3	5	2	5	3	4	3	3	1	5	1	5	2	5	2	5	2	4	2	5	4	5	4	5	1	2	2	4	1	5	4	5	1	5	3	5		3	4
4	Female	20	Uni	stereo discred	Greg First		3	3	3	5	3	3	2	3	3	3	4	4	1	5	1	5	2	5	2	3	2	5	1	5	3	4	4	5	3	5	2	4	1	4	4	5	1	4	3	4		2	5
5	Female	22	uni	stereo discred	Greg First		3	5	3	4	3	4	2	5	3	5	3	5	1	4	1	5	2	5	2	2	2	2	2	4	4	5	4	5	3	5	2	5	1	5	4	5	1	4	3	5		3	4
6	Female	20	Uni	stereo discred	Greg First		3	4	3	4	3	4	2	4	3	3	3	4	1	4	3	3	2	3	2	4	2	4	1	4	4	4	4	4	3	4	2	3	1	4	2	4	1	4	3	4		3	3
7	Male	18	Uni	stereo discred	Greg First		3	5	3	5	3	5	2	5	3	5	3	5	1	3	1	5	2	4	2	3	2	5	1	5	4	5	4	5	3	5	2	4	2	2	4	4	1	3	3	5		2	4
8	Male	20	Uni	stereo discred	Greg First		3	5	3	5	3	5	2	5	3	5	3	5	1	5	1	5	2	5	2	5	2	5	2	5	4	5	4	5	3	5	2	5	2	2	4	5	1	5	3	5		3	5
9	Male	18	Uni	stereo discred	Greg First		3	4	3	4	3	4	2	4	3	4	3	4	1	4	1	3	2	2	1	1	2	1	2	1	4	4	4	4	3	2	2	3	1	2	4	4	1	3	3	2		3	2
10	Female	56	Home	stereo discred	Greg First		3	5	2	5	3	2	2	2	4	2	3	5	2	5	1	4	4	2	2	5	3	2	1	1	3	3	4	2	3	2	2	3	1	2	2	2	2	2	3	5		3	5
11	Male	59	Home	stereo discred	Greg First		3	5	3	5	3	3	2	3	3	1	3	4	1	5	1	5	1	2	3	2	2	4	2	3	4	3	4	5	3	4	2	2	1	3	2	3	1	3	3	2		3	3
12	Male	24	Home	stereo discred	Greg First		3	4	3	3	3	5	2	4	3	4	3	4	1	5	1	3	2	4	2	3	2	4	2	4	4	5	4	4	3	5	2	3	1	3	4	5	1	4	3	4		3	3
13	Female	20	Home	stereo discred	Greg First		3	3	3	4	3	3	2	4	3	5	3	5	1	4	2	3	1	1	2	4	2	5	2	4	4	5	4	5	3	4	2	4	1	3	4	5	1	4	3	4		3	2
14	Male	51	Home	stereo discred	Greg First		3	2	4	1	3	4	2	4	3	5	3	5	1	5	1	5	2	4	3	1	2	3	2	2	4	2	4	2	1	1	2	2	2	1	4	2	1	4	3	1		3	1
15	Female	51	Home	stereo discred	Greg First		3	2	4	1	3	3	2	1	3	5	3	4	1	2	1	1	2	2	2	2	2	4	2	4	3	1	4	4	3	1	2	2	1	2	4	3	1	3	3	2		3	2
16	Male	19	Uni	stereo discred	Alan First		1	2	3	3	3	2	2	1	3	3	3	3	1	4	1	4	1	2	2	2	2	4	2	2	4	3	4	3	1	2	2	4	1	4	4	2	1	2	3	4		3	4
17	Female	21	Uni	stereo discred	Alan First		3	4	1	3	3	2	2	4	3	2	3	4	1	3	1	2	1	2	3	1	2	4	2	3	1	2	4	4	3	4	2	1	1	3	4	4	1	3	3	2		3	2
18	Male	20	Uni	stereo discred	Alan First		3	5	2	4	3	5	2	5	1	1	3	5	3	3	3	1	2	3	3	2	2	5	1	5	1	2	4	4	1	4	2	4	1	4	4	4	2	1	3	4		3	3
19	Female	20	Uni	stereo discred	Alan First		3	4	3	3	3	4	2	2	3	5	3	4	1	4	1	5	2	1	2	2	2	5	2	4	1	1	4	5	3	4	2	4	1	4	2	1	1	4	3	5		3	2
20	Male	23	Uni	stereo discred	Alan First		3	5	1	4	3	5	2	4	3	5	3	5	1	5	2	2	2	4	2	4	2	4	2	3	4	5	1	1	1	1	2	4	1	4	4	1	1	1	3	4		4	4
21	Female	21	Uni	stereo discred	Alan First		3	4	3	2	3	2	2	1	2	1	3	1	1	2	1	2	1	1	2	3	2	5	1	5	4	3	4	4	3	2	2	2	1	1	4	2	4	1	3	3		3	4
22	Female	22	Home	stereo discred	Alan First		1	1	3	3	3	3	2	3	4	2	3	5	1	4	1	2	2	3	2	3	2	4	1	4	4	3	4	2	3	1	2	1	1	2	4	1	1	1	3	2		2	1
23	Male	21	Home	stereo discred	Alan First		3	4	3	4	3	4	2	3	3	4	3	4	1	5	1	3	1	2	1	1	2	1	2	1	4	4	4	3	3	2	2	2	1	1	4	3	1	4	3	3		3	1
24	Female	47	Home	stereo discred	Alan First		3	2	3	2	3	3	2	3	3	4	3	3	2	1	1	2	2	2	2	1	2	2	2	2	4	3	4	2	3	2	2	2	1	2	4	3	1	3	3	2		3	2
25	Male	50	Home	stereo discred	Alan First		1	1	3	2	3	4	2	2	3	2	3	3	1	2	1	1	2	2	2	3	2	2	2	2	4	2	4	2	3	3	2	1	1	1	4	2	4	1	2	1		3	4
26	Male	21	Home	stereo discred	Alan First		3	4	3	2	3	3	2	4	3	5	3	5	1	5	1	2	2	1	1	1	2	4	2	4	3	2	4	5	1	1	2	2	1	1	4	1	1	2	3	1		3	5
27	Female	46	Home	stereo discred	Alan First		3	2	2	1	3	2	2	2	2	1	3	3	1	4	2	1	2	1	2	2	2	4	2	1	1	1	4	4	1	1	2	2	2	3	1	1	2	1	3	2		2	1
28	Female	19	Home	stereo discred	Alan First		1	1	3	5	3	4	2	3	3	4	3	5	1	5	2	3	2	1	1	1	2	4	2	4	1	1	1	2	3	2	2	3	1	2	4	2	1	4	2	1		3	4
29	Female	19	Home	stereo discred	Alan First		3	4	3	3	3	5	2	5	3	4	3	4	1	4	2	1	1	1	1	1	2	1	2	4	4	3	4	1	1	1	1	1	1	1	1	1	1	3	3	4		3	5
30	Male	27	Home	stereo discred	Alan First		3	5	3	5	3	5	2	5	3	4	3	5	1	5	1	3	2	3	2	2	2	4	2	4	4	3	4	4	3	5	2	4	1	4	4	2	1	4	3	2		3	2
31	Female	20	Uni	No Discred	Alan First		3	5	3	5	3	5	2	5	3	5	3	5	1	5	1	5	2	3	2	4	2	3	2	4	4	4	4	5	3	4	2	4	1	4	4	5	1	5	3	5		1	4
32	Male	20	Uni	No Discred	Alan First		3	5	1	3	1	4	3	3	1	1	2	1	2	3	1	4	1	3	2	2	2	5	2	2	4	4	4	2	2	3	1	4	4	2	2	5	1	5	1	5		1	5
33	Female	19	Uni	No Discred	Alan First		3	4	3	2	1	4	2	4	2	1	3	4	2	1	4	3	2	3	1	1	1	3	2	3	4	5	4	5	3	4	1	3	1	4	2	3	1	4	4	4		1	4
34	Female	22	Uni	No Discred	Alan First		3	5	3	3	3	3	4	1	3	4	3	4	1	3	1	2	1	1	1	1	2	3	2	2	4	4	4	3	3	2	1	1	1	3	4	4	1	3	3	2		3	3
35	Female	30	Uni	No Discred	Alan First		3	5	3	2	3	3	2	4	3	4	3	5	1	5	1	1	4	1	4	1	2	3	2	3	4	3	4	3	1	3	2	3	1	4	4	2	1	4	3	3		3	5
36	Female	29	Home	No Discred	Alan First		3	2	4	2	3	3	2	2	2	1	3	4	1	4	1	1	1	1	3	1	2	3	2	5	4	5	4	3	1	1	1	3	1	3	4	2	1	2	3	3		1	1
37	Female	43	Home	No Discred	Alan First		2	1	1	2	3	5	2	4	3	2	3	3	3	2	2	1	2	3	2	3	2	5	2	5	2	1	4	3	3	4	2	2	3	1	1	1	1	3	4	1		2	1
38	female	21	home	No Discred	Alan First		3	4	1	4	3	3	3	2	3	2	3	1	1	3	1	3	2	1	1	1	2	3	2	4	4	2	4	2	2	3	2	3	2	3	2	2	1	4	1	3		1	4
39	male	20	home	No Discred	Alan First		4	2	1	1	1	3	4	3	1	2	3	5	2	2	3	2	1	4	2	4	1	3	2	3	4	4	4	3	2	4	2	4	2	4	2	3	2	3	3	3		2	3
40	female	20	Home	No Discred	Alan First		4	1	1	4	3	4	4	4	1	2	3	5	1	5	1	5	1	5	2	3	1	3	2	2	3	3	1	2	4	2	2	4	2	4	4	3	2	1	1	4		1	3
41	female	19	home	No Discred	Alan First		1	2	4	1	3	4	4	4	2	2	4	2	4	1	4	1	2	3	2	4	2	4	2	3	2	3	4	4	2	4	1	3	1	4	4	4	4	2	1	4		1	3
42	Female	20	home	No Discred	Alan First		3	4	3	3	3	4	2	4	3	4	3	4	1	4	1	3	2	4	2	3	2	4	2	4	2	3	4	3	3	4	2	3	4	3	4	4	1	4	3	4		1	4
43	Female	20	Home	No Discred	Alan First		3	4	4	3	3	5	2	3	3	3	3	5	1	5	1	3	2	3	2	3	2	3	2	4	3	3	2	4	1	3	2	5	3	3	4	4	1	3	3	4		3	3
44	Female	21	Home	No Discred	Alan First		4	2	1	2	3	5	4	3	2	3	2	2	4	3	2	3	1	1	1	2	2	3	1	2	4	4	4	3	3	3	1	3	1	4	2	3	2	4	1	2		3	4
45	male	22	Home	No Discred	Alan First		3	5	3	3	3	4	2	5	1	2	3	4	3	3	1	4	2	3	2	3	2	4	2	3	4	5	4	5	3	4	2	4	1	4	1	3	4	1	3	3		2	3
46	Female	20	Uni	No Discred	Greg First		3	5	3	5	3	4	2	5	3	5	3	5	1	5	1	5	2	4	2	4	4	2	2	2	4	4	4	5	3	5	3	2	2	2	2	1	2	1	2	1		3	3
47	Female	20	Uni	No Discred	Greg First		3	3	4	2	1	2	3	3	1	2	2	1	1	5	1	4	1	3	2	1	3	2	1	3	4	5	4	5	3	5	4	2	2	3	4	4	1	4	3	5		3	2
48	Female	20	Uni	No Discred	Greg First		3	5	3	2	3	5	2	5	3	5	3	5	1	5	2	1	1	1	1	1	4	1	1	1	4	1	4	5	1	1	4	2	1	1	4	1	1	2	2	1		3	1
49	Female	18	Uni	No Discred	Greg First		3	4	3	4	3	2	2	3	2	1	1	2	1	4	1	3	1	3	1	3	2	4	1	4	4	5	2	1	3	4	1	3	2	2	4	3	1	5	3	4		3	4
50	Female	23	Uni	No Discred	Greg First		3	4	3	3	3	3	4	2	3	3	3	3	1	4	1	2	1	3	2	3	4	2	1	2	4	4	4	3	2	2	4	2	1	1	4	4	1	3	3	2		3	3
51	male	21	Home	No Discred	Greg First		3	5	1	3	3	3	4	4	3	1	3	3	1	4	1	2	1	3	2	3	2	2	1	3	1	3	2	2	3	5	2	2	1	1	4	2	3	3	1	3		1	2
52	Female	20	Home	No Discred	Greg First		2	2	3	4	4	4	4	3	1	3	1	1	2	3	3	4	1	4	3	3	4	2	2	2	4	2	2	4	1	3	4	3	1	3	4	4	1	3	3	2		1	2
53	Female	20	Home	No Discred	Greg First		1	3	1	2	1	3	3	3	2	2	3	4	1	2	2	3	2	3	4	2	4	3	1	1	4	4	4	3	2	4	2	4	2	3	2	3	4	3	3	3		3	1
54	Female	23	Home	No Discred	Greg First		3	2	3	3	3	4	3	3	2	2	4	2	1	3	1	3	1	3	2	2	2	2	1	3	1	2	2	3	3	2	2	3	1	1	4	3	3	3	1	3		1	1
55	male	20	Home	No Discred	Greg First		2	4	3	3	4	2	4	2	3	3	4	3	3	3	4	3	1	3	1	3	4	2	1	3	2	3	4	1	1	2	4	4	3	3	2	2	4	2	3	1		2	3
56	Female	21	Home	No Discred	Greg First		3	4	4	2	4	3	3	4	4	4	3	4	2	3	2	3	1	3	1	1	4	3	1	3	3	3	2	5	2	3	4	3	1	2	3	3	4	3	3	3		3	3
57	Female	20	Home	No Discred	Greg First		3	2	3	5	2	2	4	5	3	3	3	5	1	1	4	3	2	1	2	4	3	3	2	2	3	1	4	3	3	3	2	4	3	3	4	3	1	4	1	4		2	3
58	Female	20	Home	No Discred	Greg First		3	3	1	4	4	3	4	3	3	3	3	3	1	2	1	2	1	2	1	2	4	3	2	1	1	2	2	2	2	3	2	3	1	3	4	4	4	4	3	4		3	2
59	Female	21	Home	No Discred	Greg First		3	3	3	2	3	3	4	2	3	3	1	2	2	3	4	4	2	3	1	3	3	1	1	2	4	4	4	3	2	3	4	3	1	3	2	2	1	1	1	3		2	3
60	Female	22	Home	No Discred	Greg First		3	4	4	1	4	1	4	1	2	1	3	5	3	1	1	4	2	2	1	1	4	1	1	2	1	2	4	4	1	2	4	1	3	1	4	2	4	3	3	2		2	1
61	Male	23	Home	Discred	Greg First		3	5	3	4	3	3	2	5	3	4	3	3	1	5	2	3	1	4	2	1	3	1	1	4	4	5	4	5	3	4	4	4	3	2	1	2	1	4	3	2		3	5
62	Female	51	Home	Discred	Greg First		3	5	3	5	3	4	2	5	2	4	3	5	1	5	1	5	2	2	2	3	2	5	3	4	4	5	4	5	3	5	2	2	2	2	4	5	1	3	3	5		3	4
63	Male	51	Home	Discred	Greg First		3	5	3	5	3	4	2	5	3	4	3	4	1	5	1	3	1	2	2	2	2	3	2	3	4	5	4	4	3	3	1	2	1	4	4	5	1	3	3	5		3	3
64 a1	female	21	Uni	No Discred	Greg First		3	5	3	4	2	2	2	4	2	3	3	4	1	5	1	5	2	4	2	2	2	3	1	3	4	4	2	2	3	4	1	3	1	3	4	3	1	4	3	3		3	4
65 a2	male	21	Uni	No Discred	Greg First		3	4	1	4	3	4	2	4	3	5	3	5	1	5	1	5	1	4	2	4	2	4	2	5	4	5	4	5	2	5	1	3	1	3	4	4	1	4	3	4		3	5
66 a3	male	22	Uni	No Discred	Alan First		3	5	3	3	3	4	4	1	3	4	1	3	1	5	1	4	2	4	2	1	2	2	1	1	4	5	4	5	3	4	1	1	1	3	4	2	1	4	2	1		1	1
67 a4	female	20	Uni	No Discred	Alan First		3	3	3	3	3	1	3	1	1	2	3	4	1	5	1	3	4	1	2	4	2	2	2	3	4	4	4	3	1	1	1	2	1	3	4	3	1	3	3	4		1	3
68 a5	male	21	Uni	Discred	Alan First		3	4	3	4	4	2	3	4	3	4	4	4	1	5	1	5	2	1	2	3	4	4	1	2	3	2	2	4	1	2	4	4	1	1	4	5	1	4	3	5		1	2
							Correct answer																																									Correct answer
							3		3		3		2		3		3		1		1		2		2		2		2		4		4		3		2		1		4		1		3			3
																																														Sum of correct ans
1	1	20	1	1	2		1		0		1		1		1		1		1		1		1		1		1		1		1		1		1		1		1		1		0		1	18		1
2	1	19	1	1	2		1		1		1		1		1		1		1		1		0		0		1		1		1		1		1		0		1		1		1		1	17		1
3	2	20	1	1	2		1		1		1		1		1		1		1		1		1		1		1		1		1		1		0		1		1		1		1		1	19		1
4	2	20	1	1	2		1		1		1		1		1		0		1		1		1		1		1		0		0		1		1		1		1		1		1		1	17		0
5	2	22	1	1	2		1		1		1		1		1		1		1		1		1		1		1		1		1		1		1		1		1		1		1		1	20		1
6	2	20	1	1	2		1		1		1		1		1		1		1		0		1		1		1		0		1		1		1		1		1		0		1		1	17		1
7	1	18	1	1	2		1		1		1		1		1		1		1		1		1		1		1		0		1		1		1		1		0		1		1		1	18		0
8	1	20	1	1	2		1		1		1		1		1		1		1		1		1		1		1		1		1		1		1		1		0		1		1		1	19		1
9	1	18	1	1	2		1		1		1		1		1		1		1		1		1		0		1		1		1		1		1		1		1		1		1		1	19		1
10	2	56	2	1	2		1		0		1		1		0		1		0		1		0		1		0		0		0		1		1		1		1		0		0		1	11		1
11	1	59	2	1	2		1		1		1		1		1		1		1		1		0		0		1		1		1		1		1		1		1		0		1		1	17		1
12	1	24	2	1	2		1		1		1		1		1		1		1		1		1		1		1		1		1		1		1		1		1		1		1		1	20		1
13	2	20	2	1	2		1		1		1		1		1		1		1		0		0		1		1		1		1		1		1		1		1		1		1		1	18		1
14	1	51	2	1	2		1		0		1		1		1		1		1		1		1		0		1		1		1		1		0		1		0		1		1		1	16		1
15	2	51	2	1	2		1		0		1		1		1		1		1		1		1		1		1		1		0		1		1		1		1		1		1		1	18		1
16	1	19	1	1	1		0		1		1		1		1		1		1		1		0		1		1		1		1		1		0		1		1		1		1		1	17		1
17	2	21	1	1	1		1		0		1		1		1		1		1		1		0		0		1		1		0		1		1		1		1		1		1		1	16		1
18	1	20	1	1	1		1		0		1		1		0		1		0		0		1		0		1		0		0		1		0		1		1		1		0		1	11		1
19	2	20	1	1	1		1		1		1		1		1		1		1		1		1		1		1		1		0		1		1		1		1		0		1		1	18		1
20	1	23	1	1	1		1		0		1		1		1		1		1		0		1		1		1		1		1		0		0		1		1		1		1		1	16		0
21	2	21	1	1	1		1		1		1		1		0		1		1		1		0		1		1		0		1		1		1		1		1		1		0		1	16		1
22	2	22	2	1	1		0		1		1		1		0		1		1		1		1		1		1		0		1		1		1		1		1		1		1		1	17		0
23	1	21	2	1	1		1		1		1		1		1		1		1		1		0		0		1		1		1		1		1		1		1		1		1		1	18		1
24	2	47	2	1	1		1		1		1		1		1		1		0		1		1		1		1		1		1		1		1		1		1		1		1		1	19		1
25	1	50	2	1	1		0		1		1		1		1		1		1		1		1		1		1		1		1		1		1		1		1		1		0		0	17		1
26	1	21	2	1	1		1		1		1		1		1		1		1		1		1		0		1		1		0		1		0		1		1		1		1		1	17		1
27	2	46	2	1	1		1		0		1		1		0		1		1		0		1		1		1		1		0		1		0		1		0		0		0		1	12		0
28	2	19	2	1	1		0		1		1		1		1		1		1		0		1		0		1		1		0		0		1		1		1		1		1		0	14		1
29	2	19	2	1	1		1		1		1		1		1		1		1		0		0		0		1		1		1		1		0		0		1		0		1		1	14		1
30	1	27	2	1	1		1		1		1		1		1		1		1		1		1		1		1		1		1		1		1		1		1		1		1		1	20		1
31	2	20	1	0	1		1		1		1		1		1		1		1		1		1		1		1		1		1		1		1		1		1		1		1		1	20		0
32	1	20	1	0	1		1		0		0		0		0		0		0		1		0		1		1		1		1		1		0		0		0		0		1		0	8		0
33	2	19	1	0	1		1		1		0		1		0		1		0		0		1		0		0		1		1		1		1		0		1		0		1		0	11		0
34	2	22	1	0	1		1		1		1		0		1		1		1		1		0		0		1		1		1		1		1		0		1		1		1		1	16		1
35	2	30	1	0	1		1		1		1		1		1		1		1		1		0		0		1		1		1		1		0		1		1		1		1		1	17		1
36	2	29	2	0	1		1		0		1		1		0		1		1		1		0		0		1		1		1		1		0		0		1		1		1		1	14		0
37	2	43	2	0	1		0		0		1		1		1		1		0		0		1		1		1		1		0		1		1		1		0		0		1		0	12		0
38	2	21	2	0	1		1		0		1		0		1		1		1		1		1		0		1		1		1		1		0		1		0		0		1		0	13		0
39	1	20	2	0	1		0		0		0		0		0		1		0		0		0		1		0		1		1		1		0		1		0		0		0		1	7		0
40	2	20	2	0	1		0		0		1		0		0		1		1		1		0		1		0		1		0		0		0		1		0		1		0		0	8		0
41	2	19	2	0	1		0		0		1		0		0		0		0		0		1		1		1		1		0		1		0		0		1		1		0		0	8		0
42	2	20	2	0	1		1		1		1		1		1		1		1		1		1		1		1		1		0		1		1		1		0		1		1		1	18		0
43	2	20	2	0	1		1		0		1		1		1		1		1		1		1		1		1		1		0		0		0		1		0		1		1		1	15		1
44	2	21	2	0	1		0		0		1		0		0		0		0		0		0		0		1		0		1		1		1		0		1		0		0		0	6		1
45	1	22	2	0	1		1		1		1		1		0		1		0		1		1		1		1		1		1		1		1		1		1		0		0		1	16		0
46	2	20	1	0	2		1		1		1		1		1		1		1		1		1		1		0		1		1		1		1		0		0		0		0		0	14		1
47	2	20	1	0	2		1		0		0		0		0		0		1		1		0		1		0		0		1		1		1		0		0		1		1		1	10		1
48	2	20	1	0	2		1		1		1		1		1		1		1		0		0		0		0		0		1		1		0		0		1		1		1		0	12		1
49	2	18	1	0	2		1		1		1		1		0		0		1		1		0		0		1		0		1		0		1		0		0		1		1		1	12		1
50	2	23	1	0	2		1		1		1		0		1		1		1		1		0		1		0		0		1		1		0		0		1		1		1		1	14		1
51	1	21	2	0	2		1		0		1		0		1		1		1		1		0		1		1		0		0		0		1		1		1		1		0		0	12		0
52	2	20	2	0	2		0		1		0		0		0		0		0		0		0		0		0		1		1		0		0		0		1		1		1		1	7		0
53	2	20	2	0	2		0		0		0		0		0		1		1		0		1		0		0		0		1		1		0		1		0		0		0		1	7		1
54	2	23	2	0	2		1		1		1		0		0		0		1		1		0		1		1		0		0		0		1		1		1		1		0		0	11		0
55	1	20	2	0	2		0		1		0		0		1		0		0		0		0		0		0		0		0		1		0		0		0		0		0		1	4		0
56	2	21	2	0	2		1		0		0		0		0		1		0		0		0		0		0		0		0		0		0		0		1		0		0		1	4		1
57	2	20	2	0	2		1		1		0		0		1		1		1		0		1		1		0		1		0		1		1		1		0		1		1		0	13		0
58	2	20	2	0	2		1		0		0		0		1		1		1		1		0		0		0		1		0		0		0		1		1		1		0		1	10		1
59	2	21	2	0	2		1		1		1		0		1		0		0		0		1		0		0		0		1		1		0		0		1		0		1		0	9		0
60	2	22	2	0	2		1		0		0		0		0		1		0		1		1		0		0		0		0		1		0		0		0		1		0		1	7		0
61 a6	1	23	2	1	2		1		1		1		1		1		1		1		0		0		1		0		0		1		1		1		0		0		0		1		1	13		1
62 a7	2	51	2	1	2		1		1		1		1		0		1		1		1		1		1		1		0		1		1		1		1		0		1		1		1	17		1
63 a8	1	51	2	1	2		1		1		1		1		1		1		1		1		0		1		1		1		1		1		1		0		1		1		1		1	18		1
64 a1	2	21	1	0	2		1		1		0		1		0		1		1		1		1		1		1		0		1		0		1		0		1		1		1		1	15		1
65 a2	1	21	1	0	2		1		0		1		1		1		1		1		1		0		1		1		1		1		1		0		0		1		1		1		1	16		1
66 a3	1	22	1	0	1		1		1		1		0		1		0		1		1		1		1		1		0		1		1		1		0		1		1		1		0	15		0
67 a4	2	20	1	0	1		1		1		1		0		0		1		1		1		0		1		1		1		1		1		0		0		1		1		1		1	15		0
68 a5	1	21	1	1	1		1		1		0		0		1		0		1		1		1		1		0		0		0		0		0		0		1		1		1		1	11		0
							56		44		55		46	0	45		56		53		48		38		43		50		44		46		56		40		43		48		49		49		52			42
							0.7		0.8		1.6		0.3		1.3		0.8		2.8		4.5		4		0.6		0.9		4.2		2.1		0.7		3.5		1.3		0.4		1		3.9		4			4
							0.9		0.8		0.2		1.6		0.6		2.5		1		0.2		3.5		0.6		1.8		1.2		1.1		4.7		3.4		2.9		2.5		0		1.8		0.3			2.4
							0.9		0.2		1.8		3.4		0.6		0.6		0.8		0.3		0.1		1		2.4		0.6		2.1		0.4		1.3		0		2.9		0.9		1.2		3.2			1.3
							1.1		1		4.1		3.8		0.5		2.5		1.1		4.6		1.6		1		3		0.1		1.5		2		0.5		5		0.6		1.1		3.6		0.5			2.4
																																														Max Stereo
					Max Stereo		1.1		1		4.1		3.8		1.3		2.5		2.8		4.6		4		1		3		4.2		2.1		4.7		3.5		5		2.9		1.1		3.9		4	60.6		4
																																														Sum of stereo scores
1							0.9		1		1.8		1.6		0.6		0.6		2.8		4.5		3.5		0.6		1.8		1.2		1.5		2		1.3		2.9		0.4		1.1		3.6		3.2	36.9		1.3
2							0.9		0.2		1.8		1.6		0.6		0.6		2.8		4.5		4		1		1.8		1.2		1.5		2		1.3		1.3		0.4		1.1		3.9		3.2	35.7		1.3
3							0.9		0.2		1.8		1.6		0.6		0.6		2.8		4.5		3.5		0.6		1.8		1.2		1.5		2		3.5		2.9		0.4		1.1		3.9		3.2	38.6		1.3
4							0.9		0.2		1.8		1.6		0.6		2.5		2.8		4.5		3.5		0.6		1.8		4.2		2.1		2		1.3		2.9		0.4		1.1		3.9		3.2	41.9		2.4
5							0.9		0.2		1.8		1.6		0.6		0.6		2.8		4.5		3.5		0.6		1.8		1.2		1.5		2		1.3		2.9		0.4		1.1		3.9		3.2	36.4		1.3
6							0.9		0.2		1.8		1.6		0.6		0.6		2.8		0.3		3.5		0.6		1.8		4.2		1.5		2		1.3		2.9		0.4		0		3.9		3.2	34.1		1.3
7							0.9		0.2		1.8		1.6		0.6		0.6		2.8		4.5		3.5		0.6		1.8		4.2		1.5		2		1.3		2.9		2.5		1.1		3.9		3.2	41.5		2.4
8							0.9		0.2		1.8		1.6		0.6		0.6		2.8		4.5		3.5		0.6		1.8		1.2		1.5		2		1.3		2.9		2.5		1.1		3.9		3.2	38.5		1.3
9							0.9		0.2		1.8		1.6		0.6		0.6		2.8		4.5		3.5		0.6		1.8		1.2		1.5		2		1.3		2.9		0.4		1.1		3.9		3.2	36.4		1.3
10							0.9		0.8		1.8		1.6		0.5		0.6		1		4.5		1.6		0.6		2.4		4.2		2.1		2		1.3		2.9		0.4		0		1.8		3.2	34.2		1.3
11							0.9		0.2		1.8		1.6		0.6		0.6		2.8		4.5		4		1		1.8		1.2		1.5		2		1.3		2.9		0.4		0		3.9		3.2	36.2		1.3
12							0.9		0.2		1.8		1.6		0.6		0.6		2.8		4.5		3.5		0.6		1.8		1.2		1.5		2		1.3		2.9		0.4		1.1		3.9		3.2	36.4		1.3
13							0.9		0.2		1.8		1.6		0.6		0.6		2.8		0.2		4		0.6		1.8		1.2		1.5		2		1.3		2.9		0.4		1.1		3.9		3.2	32.6		1.3
14							0.9		1		1.8		1.6		0.6		0.6		2.8		4.5		3.5		1		1.8		1.2		1.5		2		3.5		2.9		2.5		1.1		3.9		3.2	41.9		1.3
15							0.9		1		1.8		1.6		0.6		0.6		2.8		4.5		3.5		0.6		1.8		1.2		2.1		2		1.3		2.9		0.4		1.1		3.9		3.2	37.8		1.3
16							0.7		0.2		1.8		1.6		0.6		0.6		2.8		4.5		4		0.6		1.8		1.2		1.5		2		3.5		2.9		0.4		1.1		3.9		3.2	38.9		1.3
17							0.9		0.8		1.8		1.6		0.6		0.6		2.8		4.5		4		1		1.8		1.2		2.1		2		1.3		2.9		0.4		1.1		3.9		3.2	38.5		1.3
18							0.9		0.8		1.8		1.6		1.3		0.6		0.8		0.3		3.5		1		1.8		4.2		2.1		2		3.5		2.9		0.4		1.1		1.8		3.2	35.6		1.3
19							0.9		0.2		1.8		1.6		0.6		0.6		2.8		4.5		3.5		0.6		1.8		1.2		2.1		2		1.3		2.9		0.4		0		3.9		3.2	35.9		1.3
20							0.9		0.8		1.8		1.6		0.6		0.6		2.8		0.2		3.5		0.6		1.8		1.2		1.5		0.7		3.5		2.9		0.4		1.1		3.9		3.2	33.6		2.4
21							0.9		0.2		1.8		1.6		0.6		0.6		2.8		4.5		4		0.6		1.8		4.2		1.5		2		1.3		2.9		0.4		1.1		3.6		3.2	39.6		1.3
22							0.7		0.2		1.8		1.6		0.5		0.6		2.8		4.5		3.5		0.6		1.8		4.2		1.5		2		1.3		2.9		0.4		1.1		3.9		3.2	39.1		2.4
23							0.9		0.2		1.8		1.6		0.6		0.6		2.8		4.5		4		0.6		1.8		1.2		1.5		2		1.3		2.9		0.4		1.1		3.9		3.2	36.9		1.3
24							0.9		0.2		1.8		1.6		0.6		0.6		1		4.5		3.5		0.6		1.8		1.2		1.5		2		1.3		2.9		0.4		1.1		3.9		3.2	34.6		1.3
25							0.7		0.2		1.8		1.6		0.6		0.6		2.8		4.5		3.5		0.6		1.8		1.2		1.5		2		1.3		2.9		0.4		1.1		3.6		0.3	33		1.3
26							0.9		0.2		1.8		1.6		0.6		0.6		2.8		4.5		3.5		0.6		1.8		1.2		2.1		2		3.5		2.9		0.4		1.1		3.9		3.2	39.2		1.3
27							0.9		0.8		1.8		1.6		0.6		0.6		2.8		0.2		3.5		0.6		1.8		1.2		2.1		2		3.5		2.9		2.5		1		1.8		3.2	35.4		2.4
28							0.7		0.2		1.8		1.6		0.6		0.6		2.8		0.2		3.5		0.6		1.8		1.2		2.1		0.7		1.3		2.9		0.4		1.1		3.9		0.3	28.3		1.3
29							0.9		0.2		1.8		1.6		0.6		0.6		2.8		0.2		4		0.6		1.8		1.2		1.5		2		3.5		1.3		0.4		1		3.9		3.2	33.1		1.3
30							0.9		0.2		1.8		1.6		0.6		0.6		2.8		4.5		3.5		0.6		1.8		1.2		1.5		2		1.3		2.9		0.4		1.1		3.9		3.2	36.4		1.3
31							0.9		0.2		1.8		1.6		0.6		0.6		2.8		4.5		3.5		0.6		1.8		1.2		1.5		2		1.3		2.9		0.4		1.1		3.9		3.2	36.4		4
32							0.9		0.8		1.6		3.4		1.3		2.5		1		4.5		4		0.6		1.8		1.2		1.5		2		3.4		1.3		0.6		0		3.9		4	40.3		4
33							0.9		0.2		1.6		1.6		0.6		0.6		1		4.6		3.5		0.6		0.9		1.2		1.5		2		1.3		1.3		0.4		0		3.9		0.5	28.2		4
34							0.9		0.2		1.8		3.8		0.6		0.6		2.8		4.5		4		0.6		1.8		1.2		1.5		2		1.3		1.3		0.4		1.1		3.9		3.2	37.5		1.3
35							0.9		0.2		1.8		1.6		0.6		0.6		2.8		4.5		1.6		1		1.8		1.2		1.5		2		3.5		2.9		0.4		1.1		3.9		3.2	37.1		1.3
36							0.9		1		1.8		1.6		0.6		0.6		2.8		4.5		4		1		1.8		1.2		1.5		2		3.5		1.3		0.4		1.1		3.9		3.2	38.7		4
37							0.9		0.8		1.8		1.6		0.6		0.6		0.8		0.2		3.5		0.6		1.8		1.2		1.1		2		1.3		2.9		2.9		1		3.9		0.5	30		2.4
38							0.9		0.8		1.8		3.4		0.6		0.6		2.8		4.5		3.5		0.6		1.8		1.2		1.5		2		3.4		2.9		2.5		0		3.9		4	42.7		4
39							1.1		0.8		1.6		3.8		1.3		0.6		1		0.3		4		0.6		0.9		1.2		1.5		2		3.4		2.9		2.5		0		1.8		3.2	34.5		2.4
40							1.1		0.8		1.8		3.8		1.3		0.6		2.8		4.5		4		0.6		0.9		1.2		2.1		0.7		0.5		2.9		2.5		1.1		1.8		4	39		4
41							0.7		1		1.8		3.8		0.6		2.5		1.1		4.6		3.5		0.6		1.8		1.2		1.1		2		3.4		1.3		0.4		1.1		3.6		4	40.1		4
42							0.9		0.2		1.8		1.6		0.6		0.6		2.8		4.5		3.5		0.6		1.8		1.2		1.1		2		1.3		2.9		0.6		1.1		3.9		3.2	36.2		4
43							0.9		1		1.8		1.6		0.6		0.6		2.8		4.5		3.5		0.6		1.8		1.2		2.1		4.7		3.5		2.9		2.9		1.1		3.9		3.2	45.2		1.3
44							1.1		0.8		1.8		3.8		0.6		2.5		1.1		0.2		4		0.6		1.8		4.2		1.5		2		1.3		1.3		0.4		0		1.8		4	34.8		1.3
45							0.9		0.2		1.8		1.6		1.3		0.6		0.8		4.5		3.5		0.6		1.8		1.2		1.5		2		1.3		2.9		0.4		1		3.6		3.2	34.7		2.4
46							0.9		0.2		1.8		1.6		0.6		0.6		2.8		4.5		3.5		0.6		3		1.2		1.5		2		1.3		0		2.5		0		1.8		0.3	30.7		1.3
47							0.9		1		1.6		3.4		1.3		2.5		2.8		4.5		4		0.6		2.4		4.2		1.5		2		1.3		5		2.5		1.1		3.9		3.2	49.7		1.3
48							0.9		0.2		1.8		1.6		0.6		0.6		2.8		0.2		4		0.6		3		4.2		1.5		2		3.5		5		0.4		1.1		3.9		0.3	38.2		1.3
49							0.9		0.2		1.8		1.6		0.6		0.8		2.8		4.5		4		0.6		1.8		4.2		1.5		4.7		1.3		1.3		2.5		1.1		3.9		3.2	43.3		1.3
50							0.9		0.2		1.8		3.8		0.6		0.6		2.8		4.5		4		0.6		3		4.2		1.5		2		3.4		5		0.4		1.1		3.9		3.2	47.5		1.3
51							0.9		0.8		1.8		3.8		0.6		0.6		2.8		4.5		4		0.6		1.8		4.2		2.1		4.7		1.3		2.9		0.4		1.1		1.2		4	44.1		4
52							0.9		0.2		4.1		3.8		1.3		0.8		1		0.3		4		1		3		1.2		1.5		4.7		3.5		5		0.4		1.1		3.9		3.2	44.9		4
53							0.7		0.8		1.6		3.4		0.6		0.6		2.8		0.2		3.5		1		3		4.2		1.5		2		3.4		2.9		2.5		0		3.6		3.2	41.5		1.3
54							0.9		0.2		1.8		3.4		0.6		2.5		2.8		4.5		4		0.6		1.8		4.2		2.1		4.7		1.3		2.9		0.4		1.1		1.2		4	45		4
55							0.9		0.2		4.1		3.8		0.6		2.5		0.8		4.6		4		0.6		3		4.2		1.1		2		3.5		5		2.9		0		3.6		3.2	50.6		2.4
56							0.9		1		4.1		3.4		0.5		0.6		1		0.2		4		0.6		3		4.2		2.1		4.7		3.4		5		0.4		0.9		3.6		3.2	46.8		1.3
57							0.9		0.2		0.2		3.8		0.6		0.6		2.8		4.6		3.5		0.6		2.4		1.2		2.1		2		1.3		2.9		2.9		1.1		3.9		4	41.6		2.4
58							0.9		0.8		4.1		3.8		0.6		0.6		2.8		4.5		4		0.6		3		1.2		2.1		4.7		3.4		2.9		0.4		1.1		3.6		3.2	48.3		1.3
59							0.9		0.2		1.8		3.8		0.6		0.8		1		4.6		3.5		0.6		2.4		4.2		1.5		2		3.4		5		0.4		0		3.9		4	44.6		2.4
60							0.9		1		4.1		3.8		0.6		0.6		0.8		4.5		3.5		0.6		3		4.2		2.1		2		3.5		5		2.9		1.1		3.6		3.2	51		2.4
61 a6							0.9		0.2		1.8		1.6		0.6		0.6		2.8		0.2		4		0.6		2.4		4.2		1.5		2		1.3		5		2.9		1		3.9		3.2	40.7		1.3
62 a7							0.9		0.2		1.8		1.6		0.6		0.6		2.8		4.5		3.5		0.6		1.8		0.6		1.5		2		1.3		2.9		2.5		1.1		3.9		3.2	37.9		1.3
63 a8							0.9		0.2		1.8		1.6		0.6		0.6		2.8		4.5		4		0.6		1.8		1.2		1.5		2		1.3		1.3		0.4		1.1		3.9		3.2	35.3		1.3
64 a1							0.9		0.2		0.2		1.6		0.6		0.6		2.8		4.5		3.5		0.6		1.8		4.2		1.5		4.7		1.3		1.3		0.4		1.1		3.9		3.2	38.9		1.3
65 a2							0.9		0.8		1.8		1.6		0.6		0.6		2.8		4.5		4		0.6		1.8		1.2		1.5		2		3.4		1.3		0.4		1.1		3.9		3.2	38		1.3
66 a3							0.9		0.2		1.8		3.8		0.6		0.8		2.8		4.5		3.5		0.6		1.8		4.2		1.5		2		1.3		1.3		0.4		1.1		3.9		0.3	37.3		4
67 a4							0.9		0.2		1.8		3.4		1.3		0.6		2.8		4.5		1.6		0.6		1.8		1.2		1.5		2		3.5		1.3		0.4		1.1		3.9		3.2	37.6		4
68 a5							0.9		0.2		4.1		3.4		0.6		2.5		2.8		4.5		3.5		0.6		3		4.2		2.1		4.7		3.5		5		0.4		1.1		3.9		3.2	54.2		4
[truncated: 38 more columns]
